# Supplementary material for: ​Temporal proteomic profiling of iPSC-derived human liver organoids reveals optimal maturation for drug metabolism and toxicology
Source: Sci Rep. 2026 Jan 14;16:2757. doi: 10.1038/s41598-025-32539-0 (PMC12824400; doi:10.1038/s41598-025-32539-0)
Supplement: Supplementary file 1 — Supplementary Material 1 [file 41598_2025_32539_MOESM1_ESM.zip › Supplementary Table 1.xlsx]

## Sheet: 7 vs 15
Up regulation (391)	log2 (Fold change)	Down regulation (269)	log2 (Fold change)			KEGG_PATHWAY															GO BP															GO CC
ANXA1	1.83534	SERPING1	-0.738998			Category	Term	Count	%	PValue	Genes	List Total	Pop Hits	Pop Total	Fold Enrichment	Bonferroni	Benjamini	FDR			Category	Term	Count	%	PValue	Genes	List Total	Pop Hits	Pop Total	Fold Enrichment	Bonferroni	Benjamini	FDR			Category	Term	Count	%	PValue	Genes	List Total	Pop Hits	Pop Total	Fold Enrichment	Bonferroni	Benjamini	FDR
CD47	1.01171	APOA5	-1.17341			KEGG_PATHWAY	hsa01100:Metabolic pathways	111	16.8182	2.85818e-09	DMGDH, MT-ND4, GDA, MT-CO1, MSMO1, GBA2, GALNT10, LIPC, STS, NAGLU, ANPEP, NAMPT, ACAA1, HADH, SEPHS2, CA14, UGT2B10, ARSA, HGD, UGT2B17, DCTD, CMPK1, GCDH, NNMT, MGST3, COX17, GNS, PLD3, ATP5MC1, HSD11B1, EBP, RDH10, NEU1, HYI, GGT5, GSTM3, COQ3, SEPSECS, ATP4A, VNN1, CPS1, ALPL, PLCH1, HEXB, DPYS, MTMR14, PYGL, AACS, MT-ATP6, GYS2, SPTLC3, ME1, PHGDH, TK2, HMGCS2, UPP1, GUSB, ACADS, VKORC1, CER…	363	1543	8586	1.70154	9.08902e-07	9.08902e-07	8.63171e-07			GOTERM_BP_DIRECT	GO:0033344~cholesterol efflux	11	1.66667	1.33143e-08	SCARB1, APOC2, APOC1, APOA2, APOC3, APOA1, APOA4, APOE, LIPA, APOA5, TSKU	630	29	19462	11.7177	4.07674e-05	4.07683e-05	4.03289e-05			GOTERM_CC_DIRECT	GO:0070062~extracellular exosome	207	31.3636	3.09783e-49	CYFIP2, COL12A1, ARPC5L, F11R, LGALS3, ANPEP, NAMPT, ANKFY1, ARSA, KRT2, KRT7, PDZK1, HSPG2, RBP5, SLPI, SERPING1, CES3, CFB, PLBD2, VPS28, KPRP, ENPEP, TTYH3, CFI, ENDOD1, GNS, HPX, CYB5R1, S100A16, C9, APOH, TSPAN6, NEU1, H3C3, SFN, S100A14, APOE, IGHA1, S100A10, CTSA, GSTM3, RAB27A, HSPA12A, GNG12, COL1A2, HLA-DRB1, ITM2B, SLC35F6, COL18A1, ORM1, SERPINA1, HEXB, DPYS, HBB, PYGL, PCLO, ACTR1B, …	648	2240	20660	2.9463	1.78745e-46	1.78745e-46	1.66044e-46
VTN	0.997896	NIPSNAP3A	-0.58909			KEGG_PATHWAY	hsa04979:Cholesterol metabolism	12	1.81818	6.70161e-06	SCARB1, LIPC, APOC2, APOH, APOC1, APOA2, TSPO, APOC3, APOA1, APOA4, APOE, LIPA	363	51	8586	5.56539	0.00212885	0.000774308	0.00073535			GOTERM_BP_DIRECT	GO:0033700~phospholipid efflux	8	1.21212	5.16204e-08	APOC2, APOC1, APOA2, APOC3, APOA1, APOA4, APOE, APOA5	630	13	19462	19.0105	0.000158049	7.90308e-05	7.81791e-05			GOTERM_CC_DIRECT	GO:0005788~endoplasmic reticulum lumen	45	6.81818	3.87965e-17	COL18A1, SERPINA1, SERPINC1, COL12A1, LAMC1, AFP, FSTL1, KNG1, INS, LIPC, STS, APOE, CCN1, FGA, ARSA, SERPIND1, AHSG, RNASET2, COL23A1, FGG, APOA2, GPX8, APOA1, ADAM10, LAMB1, APOA4, APOA5, COL1A1, COL3A1, COL2A1, COL1A2, COL4A2, COL5A1, COL4A1, COL6A2, COL5A2, COL6A1, ALB, SERPING1, COL6A3, FKBP7, VWA1, MFGE8, CES3, FBN1	648	311	20660	4.61325	2.23856e-14	1.11928e-14	1.03975e-14
FLNC	0.78376	SLC2A13	-0.352754			KEGG_PATHWAY	hsa00140:Steroid hormone biosynthesis	13	1.9697	8.4296e-06	UGT2B10, DHRS11, AKR1D1, UGT2B17, AKR1C4, HSD17B11, HSD11B1, STS, SULT1E1, HSD17B2, UGT1A4, CYP1B1, UGT1A6	363	62	8586	4.95948	0.00267703	0.000774308	0.00073535			GOTERM_BP_DIRECT	GO:0010873~positive regulation of cholesterol esterification	7	1.06061	8.60531e-08	APOC1, APOA2, APOA1, APOA4, APOE, APOA5, AGT	630	9	19462	24.0272	0.00026346	8.78315e-05	8.68849e-05			GOTERM_CC_DIRECT	GO:0072562~blood microparticle	30	4.54545	1.99169e-15	LGALS3BP, APCS, ITIH4, ORM1, SERPINC1, SLC2A1, HBB, PLG, KNG1, VTN, IGHG4, HPX, C9, STOM, APOE, GC, IGHA1, FGB, FGA, AHSG, FGG, APOA2, APOA1, APOA4, HSPA2, AGT, ACTC1, ALB, SERPING1, CFB	648	148	20660	6.46271	1.15308e-12	3.83069e-13	3.55849e-13
ME1	0.785513	CALML5	-0.319864			KEGG_PATHWAY	hsa04142:Lysosome	19	2.87879	9.73973e-06	CTSA, SCARB2, ARSA, ASAH1, IDUA, HEXB, CTSV, NAGPA, GNS, LIPA, CLN3, LAPTM4A, NAGLU, GLB1, CTSL, NEU1, SLC17A5, GUSB, ATP6V0C	363	132	8586	3.40458	0.00309246	0.000774308	0.00073535			GOTERM_BP_DIRECT	GO:0034375~high-density lipoprotein particle remodeling	8	1.21212	3.16135e-07	SCARB1, LIPC, APOC1, APOA2, APOC3, APOA1, APOA4, APOE	630	16	19462	15.446	0.000967537	0.000242001	0.000239393			GOTERM_CC_DIRECT	GO:0005576~extracellular region	137	20.7576	5.57313e-15	GHDC, SPARC, CALML5, SERPINE2, COL12A1, CXCL13, POTEKP, LGALS3, IGHG4, LIPC, COTL1, ACAA1, CCN1, HABP2, KCMF1, ARSA, NHLRC3, DNAAF2, HSPG2, FLG2, H4C16, COL4A2, SLPI, COL4A1, SELENOP, S100A6, SERPING1, S100A4, S100A9, PLBD2, CFB, S100A8, FTL, CFI, ENDOD1, HTRA1, NID2, GNS, KNG1, DPP4, VTN, HPX, DPP7, APOH, C9, NEU1, S100A13, H3C3, APOE, IGHA1, S100A10, CTSA, STK11IP, GGH, RAB27A, COL1A1, VNN1, CO…	648	2213	20660	1.97376	3.20299e-12	8.03924e-13	7.46799e-13
OAF	0.760449	VPS28	-0.843905			KEGG_PATHWAY	hsa04610:Complement and coagulation cascades	15	2.27273	1.24687e-05	FGB, FGA, SERPINA1, SERPIND1, SERPINE2, SERPINC1, CFI, FGG, PLG, KNG1, VTN, C9, SERPING1, CD59, CFB	363	86	8586	4.1255	0.00395723	0.000793012	0.000753112			GOTERM_BP_DIRECT	GO:0043691~reverse cholesterol transport	8	1.21212	8.31106e-07	SCARB1, LIPC, APOC2, APOA2, APOC3, APOA1, APOA4, APOE	630	18	19462	13.7298	0.00254161	0.00050827	0.000502792			GOTERM_CC_DIRECT	GO:0005615~extracellular space	127	19.2424	7.7125e-15	SPARC, SERPINE2, COL12A1, IFI35, CXCL13, TSKU, LGALS3, IGHG4, LIPC, H2BC12L, ANPEP, POTEJ, DPYSL3, NAMPT, HMGN2, HABP2, ARSA, KRT2, ANXA13, COL23A1, HSPG2, COL4A2, SLPI, COL4A1, SERPING1, S100A4, S100A9, CFB, S100A8, MRPL18, CFI, HTRA1, NID2, KNG1, VTN, HPX, S100A16, PODXL, APOH, C9, S100A13, SFN, S100A14, APOE, IGHA1, S100A10, GGH, COL1A1, ATP4A, COL1A2, COL5A1, FAM151A, COL5A2, ALB, ALPL, HLA-D…	648	1989	20660	2.03575	4.42013e-12	8.90022e-13	8.2678e-13
ATP6V0C	1.07632	ALB	-1.36448			KEGG_PATHWAY	hsa00980:Metabolism of xenobiotics by cytochrome P450	14	2.12121	1.9631e-05	UGT2B10, GSTM3, ADH1C, ADH1B, MGST3, UGT2B17, HSD11B1, AKR7A3, GSTA2, GSTA1, UGT1A4, CYP1B1, CBR3, UGT1A6	363	78	8586	4.24539	0.00622327	0.00103323	0.000981248			GOTERM_BP_DIRECT	GO:0010951~negative regulation of endopeptidase activity	12	1.81818	9.95957e-07	VTN, SERPINA1, SERPINE2, SERPIND1, AHSG, SERPINC1, SERPING1, TIMP3, SERPINB9, SERPINB8, KNG1, AGT	630	54	19462	6.8649	0.00304498	0.00050827	0.000502792			GOTERM_CC_DIRECT	GO:0005829~cytosol	252	38.1818	6.13149e-11	CYFIP2, MTRR, SERPINE2, HDAC10, IFI35, GBA2, LIPA, LGALS3, MT2A, H2BC12L, DPYSL5, DPYSL3, NAMPT, ANKFY1, SYNPO, SEPHS2, KRT4, C17ORF49, DNAAF2, KRT2, KRT7, GTPBP1, GNPAT, RBP5, BIN1, MAP1B, BOLA3, MYL3, RBP1, ULK3, CES3, VPS28, FLG, UNC119B, CRABP1, ENDOD1, UBE2J2, GSPT2, PRDX3, CYB5R1, SEC14L1, S100A16, S100A13, SFN, SNX8, BRAP, GSTM3, GSDMA, SURF4, PLK1, RAB27A, MRPL28, SULT1B1, NMT2, CEP83, PL…	648	5629	20660	1.42733	3.53787e-08	5.89645e-09	5.47747e-09
SELENOP	0.783191	CTSL	-0.542117			KEGG_PATHWAY	hsa04974:Protein digestion and absorption	16	2.42424	2.44356e-05	COL18A1, COL23A1, COL12A1, PRCP, DPP4, COL1A1, COL3A1, COL2A1, COL1A2, COL4A2, COL5A1, COL4A1, COL6A2, COL5A2, COL6A1, COL6A3	363	103	8586	3.67424	0.00774049	0.00103323	0.000981248			GOTERM_BP_DIRECT	GO:0070328~triglyceride homeostasis	10	1.51515	1.56569e-06	SCARB1, PLA2G12B, LIPC, APOC2, IL18, APOC3, APOA1, APOA4, APOE, APOA5	630	36	19462	8.58113	0.00478269	0.000684879	0.000677498			GOTERM_CC_DIRECT	GO:0043202~lysosomal lumen	20	3.0303	1.73833e-10	CTSA, SCARB2, ARSA, ASAH1, IDUA, HEXB, RNASET2, BGN, CTSV, HSPG2, GNS, LIPA, PLD3, NAGLU, GLB1, CTSL, NEU1, GC, GUSB, PLBD2	648	98	20660	6.50668	1.00301e-07	1.43288e-08	1.33106e-08
CAPG	0.822173	ALPL	-0.703329			KEGG_PATHWAY	hsa00983:Drug metabolism - other enzymes	14	2.12121	2.59933e-05	UGT2B10, GSTM3, MGST3, DPYS, NME3, UGT2B17, GSTA2, GSTA1, CMPK1, UGT1A4, TK2, UPP1, GUSB, UGT1A6	363	80	8586	4.13926	0.00823191	0.00103323	0.000981248			GOTERM_BP_DIRECT	GO:0034372~very-low-density lipoprotein particle remodeling	6	0.909091	3.9263e-06	LIPC, APOC2, APOA1, APOA4, APOE, APOA5	630	9	19462	20.5947	0.0119504	0.00150279	0.00148659			GOTERM_CC_DIRECT	GO:0042627~chylomicron	9	1.36364	2.25348e-09	APOC2, APOH, APOC1, APOA2, APOC3, APOA1, APOA4, APOE, APOA5	648	14	20660	20.496	1.30026e-06	1.62532e-07	1.50983e-07
SERPINA1	0.89513	APOA2	0.200987			KEGG_PATHWAY	hsa04512:ECM-receptor interaction	14	2.12121	8.22614e-05	LAMA1, LAMB1, LAMC1, HSPG2, COL1A1, VTN, COL2A1, COL1A2, COL4A2, COL4A1, COL6A2, COL6A1, COL6A3, CD47	363	89	8586	3.72068	0.025821	0.00290657	0.00276033			GOTERM_BP_DIRECT	GO:0034382~chylomicron remnant clearance	5	0.757576	5.26624e-06	LIPC, APOC2, APOC1, APOC3, APOE	630	5	19462	30.8921	0.0159959	0.00179169	0.00177238			GOTERM_CC_DIRECT	GO:0034361~very-low-density lipoprotein particle	9	1.36364	1.25691e-07	APOC2, APOH, APOC1, APOA2, APOC3, APOA1, APOA4, APOE, APOA5	648	21	20660	13.664	7.2521e-05	8.05818e-06	7.48559e-06
COL3A1	0.971552	RAPGEF6	-0.227206			KEGG_PATHWAY	hsa01240:Biosynthesis of cofactors	17	2.57576	0.000699987	UGT2B10, VKORC1, MMAB, NME3, GGH, UGT2B17, DHRS3, PTS, COQ3, PSAT1, CMPK1, RGN, UGT1A4, ALPL, BCAT1, GUSB, UGT1A6	363	153	8586	2.6281	0.199624	0.0222596	0.0211396			GOTERM_BP_DIRECT	GO:0042632~cholesterol homeostasis	15	2.27273	8.95566e-06	SCARB1, PLA2G12B, CNBP, APOA2, IL18, APOA1, APOC3, APOA4, APOA5, TSKU, FABP3, LIPC, APOC2, TSPO, APOE	630	107	19462	4.33066	0.0270498	0.00274222	0.00271267			GOTERM_CC_DIRECT	GO:0005604~basement membrane	16	2.42424	2.90727e-07	COL18A1, SPARC, LAMA1, COL23A1, LAMB1, LAMC1, NID2, HSPG2, VTN, COL2A1, COL4A2, COL5A1, COL4A1, TIMP3, VWA1, FBN1	648	96	20660	5.31379	0.000167736	1.6775e-05	1.5583e-05
MTMR12	1.26751	AKTIP	-0.348123			KEGG_PATHWAY	hsa00531:Glycosaminoglycan degradation	6	0.909091	0.000923372	NAGLU, GLB1, IDUA, HEXB, GUSB, GNS	363	19	8586	7.46933	0.25455	0.0266938	0.0253508			GOTERM_BP_DIRECT	GO:0034384~high-density lipoprotein particle clearance	5	0.757576	3.49964e-05	SCARB1, APOC2, APOA2, APOA1, APOE	630	7	19462	22.0658	0.101619	0.00974173	0.00963674			GOTERM_CC_DIRECT	GO:0034364~high-density lipoprotein particle	9	1.36364	1.16098e-06	LIPC, APOC2, APOH, APOC1, APOA2, APOA1, APOA4, APOE, APOA5	648	27	20660	10.6276	0.000669663	6.08988e-05	5.65715e-05
SLC2A2	0.803787	SLC2A3	-0.518367			KEGG_PATHWAY	hsa05146:Amoebiasis	13	1.9697	0.00115627	RAB5B, LAMA1, ARG1, HSPB1, LAMB1, SERPINB9, LAMC1, COL1A1, COL3A1, COL1A2, COL4A2, COL4A1, C9	363	102	8586	3.01458	0.307818	0.0305664	0.0290285			GOTERM_BP_DIRECT	GO:0007596~blood coagulation	13	1.9697	4.97118e-05	FGB, VKORC1, FGA, SERPINA1, SERPIND1, SERPINE2, SERPINC1, RAB27A, PLG, PAPSS2, KNG1, SERPING1, CD59	630	94	19462	4.27231	0.141202	0.0125615	0.0124261			GOTERM_CC_DIRECT	GO:0045111~intermediate filament cytoskeleton	12	1.81818	1.86174e-06	NDOR1, MTRR, DES, KRT17, KRT4, KRT13, KRT7, VIM, NES, S100A8, MDN1, CLK3	648	59	20660	6.48462	0.00107365	8.95187e-05	8.31577e-05
FMC1	0.469996	SEPTIN5	-1.65528			KEGG_PATHWAY	hsa00260:Glycine, serine and threonine metabolism	8	1.21212	0.00124957	DMGDH, AOC3, GATM, PSAT1, GLYCTK, PGAM2, PHGDH, GNMT	363	40	8586	4.73058	0.328077	0.0305664	0.0290285			GOTERM_BP_DIRECT	GO:0042157~lipoprotein metabolic process	7	1.06061	5.33308e-05	APOC1, APOA2, APOC3, APOA1, APOA4, APOE, APOA5	630	22	19462	9.82929	0.150666	0.0125615	0.0124261			GOTERM_CC_DIRECT	GO:0031089~platelet dense granule lumen	7	1.06061	2.23316e-06	LGALS3BP, ITIH4, CLEC3B, APOH, SELENOP, CDC37L1, TIMP3	648	14	20660	15.9414	0.0012877	9.91179e-05	9.20748e-05
MT1E	2.87037	CXORF38	-0.865881			KEGG_PATHWAY	hsa00600:Sphingolipid metabolism	9	1.36364	0.00175691	CERS4, ARSA, ASAH1, GLB1, SPTLC3, HEXB, NEU1, GBA2, SGPP1	363	54	8586	3.94215	0.428328	0.039907	0.0378991			GOTERM_BP_DIRECT	GO:0045109~intermediate filament organization	11	1.66667	6.21235e-05	DES, KRT17, KRT4, KRT2, KRT13, KRT7, KRT77, KRT10, VIM, KRT6B, KRT6A	630	68	19462	4.99725	0.173229	0.0135873	0.0134409			GOTERM_CC_DIRECT	GO:0005581~collagen trimer	14	2.12121	1.15337e-05	COL18A1, COL23A1, COL12A1, COL1A1, COL3A1, COL2A1, COL1A2, COL4A2, COL5A1, COL4A1, COL6A2, COL5A2, COL6A1, COL6A3	648	98	20660	4.55467	0.00663291	0.000475355	0.000441578
MT2A	0.884936	C9	-1.04077			KEGG_PATHWAY	hsa05204:Chemical carcinogenesis - DNA adducts	10	1.51515	0.00254696	UGT2B10, HSD11B1, GSTM3, MGST3, GSTA2, GSTA1, UGT1A4, UGT2B17, CYP1B1, UGT1A6	363	70	8586	3.37898	0.555571	0.0539955	0.0512788			GOTERM_BP_DIRECT	GO:0008202~steroid metabolic process	10	1.51515	8.17211e-05	SULT1B1, BDH1, SULT1E1, HSD17B2, AKR1D1, TSPO, UGT2B17, CYP1B1, MSMO1, AKR1C4	630	57	19462	5.41966	0.221386	0.016682	0.0165022			GOTERM_CC_DIRECT	GO:0001533~cornified envelope	11	1.66667	1.8065e-05	FLG, FLG2, ANXA1, KRT17, KRT2, HSPB1, DSG1, KRT77, PKP4, KRT10, DSC1	648	61	20660	5.74934	0.0103695	0.000694901	0.000645523
POLR1F	1.18958	RNF7	-1.93886			KEGG_PATHWAY	hsa00982:Drug metabolism - cytochrome P450	10	1.51515	0.00309635	UGT2B10, GSTM3, ADH1C, ADH1B, MGST3, GSTA2, GSTA1, UGT1A4, UGT2B17, UGT1A6	363	72	8586	3.28512	0.626996	0.06154	0.0584436			GOTERM_BP_DIRECT	GO:0030855~epithelial cell differentiation	13	1.9697	0.000101085	TAGLN, KRT4, ANXA4, KRT13, KRT10, F11R, SULT1B1, LGALS3, BDH2, KRT17, COL4A1, GSTA2, GSTA1	630	101	19462	3.97621	0.266214	0.0183137	0.0181163			GOTERM_CC_DIRECT	GO:0035578~azurophil granule lumen	13	1.9697	2.6474e-05	CTSA, ARSA, NHLRC3, STK11IP, ARG1, HEXB, RNASET2, GGH, GNS, DPP7, GLB1, GUSB, FTL	648	91	20660	4.55467	0.0151596	0.000954719	0.000886879
LIPC	0.875494	PCLO	-1.68031			KEGG_PATHWAY	hsa03320:PPAR signaling pathway	10	1.51515	0.00409112	FABP3, ACOX2, APOA2, ME1, APOC3, APOA1, PLIN2, HMGCS2, ACAA1, APOA5	363	75	8586	3.15372	0.72846	0.076528	0.0726775			GOTERM_BP_DIRECT	GO:0006629~lipid metabolic process	20	3.0303	0.000108199	UGT2B10, GCDH, ARSA, BTN2A1, MGST3, GDPD1, ACOT13, HSPG2, LIPA, FADS3, HMGCL, LIPC, BDH1, APOC1, ACAD11, DAGLB, BCAT1, ACADS, PAFAH1B3, LPIN2	630	221	19462	2.79566	0.282026	0.0183137	0.0181163			GOTERM_CC_DIRECT	GO:0031093~platelet alpha granule lumen	11	1.66667	4.78478e-05	FGB, FGA, ORM1, SERPINA1, SPARC, AHSG, ALB, FGG, SERPING1, PLG, KNG1	648	68	20660	5.1575	0.0272312	0.00162401	0.00150861
APCS	0.848844	SERPINC1	-1.76522			KEGG_PATHWAY	hsa00650:Butanoate metabolism	6	0.909091	0.00485832	HMGCL, BDH1, HMGCS2, HADH, ACADS, AACS	363	27	8586	5.2562	0.787478	0.0858303	0.0815118			GOTERM_BP_DIRECT	GO:0045723~positive regulation of fatty acid biosynthetic process	6	0.909091	0.000112715	LPGAT1, APOC2, RGN, APOA1, APOA4, APOA5	630	16	19462	11.5845	0.291889	0.0183137	0.0181163			GOTERM_CC_DIRECT	GO:0005764~lysosome	25	3.78788	6.03815e-05	SCARB2, SCARB1, ASAH1, CPQ, HEXB, PON2, PRCP, CTSV, LIPA, GNS, CLN3, STS, NAGLU, CTSL, NEU1, SLC17A5, SIAE, GUSB, CTBS, CTSA, ARSA, USP4, RNASET2, RAB27A, LAMTOR4	648	315	20660	2.53037	0.0342412	0.00193556	0.00179803
UGT2B17	1.0229	GC	-1.89664			KEGG_PATHWAY	hsa04510:Focal adhesion	18	2.72727	0.00532393	CAV2, LAMA1, LAMB1, EMP2, LAMC1, COL1A1, VTN, COL2A1, COL1A2, COL4A2, COL4A1, COL6A2, COL6A1, ERBB2, COL6A3, FLNC, MET, SOS2	363	203	8586	2.0973	0.816865	0.0891058	0.0846225			GOTERM_BP_DIRECT	GO:1905920~positive regulation of CoA-transferase activity	5	0.757576	0.000119619	APOA2, APOA1, APOA4, APOE, AGT	630	9	19462	17.1623	0.306702	0.0183137	0.0181163			GOTERM_CC_DIRECT	GO:0016020~membrane	155	23.4848	6.88661e-05	CYFIP2, SCARB2, GHDC, SPARC, LPGAT1, GOLT1B, PLXND1, MSMO1, IFI35, NR3C1, GBA2, CLDN1, FADS3, POTEKP, LGALS3, COMTD1, STS, POTEJ, ANKFY1, SIRPA, ACAA1, SLC39A1, CA14, KRT6A, C5ORF15, KRT2, ANXA13, ADAM10, UGT2B17, HSPG2, GTPBP1, RAB32, GNPAT, H4C16, DDX39A, COL4A2, COL4A1, BIN1, DSC1, ARL8A, FTL, RAB5B, MGST3, CFI, ENDOD1, ABHD6, DNAJC25, DPP4, HSD11B1, CYB5R1, PODXL, RDH10, TSPAN6, NEU1, MYH14, …	648	3693	20660	1.33816	0.038958	0.00205905	0.00191274
IL18	1.98542	GBA2	-1.41431			KEGG_PATHWAY	hsa00830:Retinol metabolism	9	1.36364	0.00749341	UGT2B10, ADH1C, ADH1B, RDH10, ALDH1A2, UGT1A4, UGT2B17, DHRS3, UGT1A6	363	68	8586	3.13053	0.908542	0.117115	0.111223			GOTERM_BP_DIRECT	GO:0010898~positive regulation of triglyceride catabolic process	5	0.757576	0.000119619	APOC2, APOA1, APOA4, DAGLB, APOA5	630	9	19462	17.1623	0.306702	0.0183137	0.0181163			GOTERM_CC_DIRECT	GO:0031012~extracellular matrix	22	3.33333	7.13709e-05	COL18A1, AHSG, LAMA1, COL23A1, BGN, COL1A1, COL3A1, COL2A1, COL1A2, COL4A2, COL5A1, COL4A1, COL6A2, COL5A2, COL6A1, TIMP3, COL6A3, ALPL, CHI3L1, APOE, CCN1, FBN1	648	259	20660	2.70818	0.040346	0.00205905	0.00191274
ACOT13	1.17398	ITIH4	-1.2096			KEGG_PATHWAY	hsa00053:Ascorbate and aldarate metabolism	6	0.909091	0.00773404	UGT2B10, RGN, UGT1A4, UGT2B17, GUSB, UGT1A6	363	30	8586	4.73058	0.915329	0.117115	0.111223			GOTERM_BP_DIRECT	GO:0030199~collagen fibril organization	11	1.66667	0.000180681	COL1A1, COL18A1, COL3A1, COL2A1, COL1A2, COL4A2, COL5A1, COL4A1, COL12A1, COL5A2, CYP1B1	630	77	19462	4.41315	0.424949	0.026345	0.0260611			GOTERM_CC_DIRECT	GO:0101003~ficolin-1-rich granule membrane	10	1.51515	0.000110951	LGALS3, TMEM179B, STBD1, DSG1, SIRPA, SLC2A3, PRCP, ATP6V0C, DSC1, ARL8A	648	61	20660	5.22667	0.0620161	0.00304852	0.0028319
FADS3	1.22266	CROT	-1.16459			KEGG_PATHWAY	hsa04614:Renin-angiotensin system	5	0.757576	0.0145705	CTSA, ENPEP, ANPEP, PRCP, AGT	363	23	8586	5.14193	0.990604	0.204901	0.194591			GOTERM_BP_DIRECT	GO:0051006~positive regulation of lipoprotein lipase activity	5	0.757576	0.000194269	APOC2, APOH, APOA1, APOA4, APOA5	630	10	19462	15.446	0.448388	0.0270388	0.0267474			GOTERM_CC_DIRECT	GO:0035580~specific granule lumen	10	1.51515	0.000143241	GHDC, ORM1, SLPI, ARG1, NEU1, RAB27A, GGH, CHI3L1, ACAA1, LTF	648	63	20660	5.06075	0.0793324	0.00375683	0.00348988
CA14	0.646252	FOXG1	-0.443584			KEGG_PATHWAY	hsa00280:Valine, leucine and isoleucine degradation	7	1.06061	0.0148199	HMGCL, HMGCS2, HADH, BCAT1, ACAA1, ACADS, AACS	363	48	8586	3.44938	0.991331	0.204901	0.194591			GOTERM_BP_DIRECT	GO:0006869~lipid transport	12	1.81818	0.000223447	SCARB1, APOC2, APOC1, SIGMAR1, APOA2, TSPO, APOC3, APOA1, APOA4, APOE, ABCC10, APOA5	630	94	19462	3.94367	0.495542	0.0297476	0.029427			GOTERM_CC_DIRECT	GO:0005739~mitochondrion	72	10.9091	0.000162367	DMGDH, SLC25A1, SLC35F6, MT-ND4, MT-CO1, MRPS14, ARID4B, MRPL34, NR3C1, ATP5IF1, MT-ATP6, CHCHD5, HMGN5, ATP7B, MPC1, FAM162A, MTG2, OPA3, SACS, ME1, CYP1B1, EFHD1, TSPO, TK2, HMGCS2, ACAD11, HADH, ACADS, COA6, HSDL2, LIG1, GTPBP3, MRPL52, RAB32, POLG2, BDH1, HKDC1, BOLA3, NOS1AP, BCAT1, GCDH, MTFP1, MRPL18, PON2, ABHD6, PTS, ATP5MC1, PRDX3, HMGCL, CYB5R1, STOM, CKB, SLC25A20, BAK1, NIPSNAP3A, UQ…	648	1467	20660	1.5648	0.0894379	0.00407328	0.00378385
FGL1	0.537805	KNG1	-1.19793			KEGG_PATHWAY	hsa01200:Carbon metabolism	11	1.66667	0.023034	CPS1, PSAT1, HKDC1, GLYCTK, PGAM2, RGN, ME1, PHGDH, ACADS, FBP1, PFKM	363	115	8586	2.26245	0.999395	0.3052	0.289844			GOTERM_BP_DIRECT	GO:0030300~regulation of intestinal cholesterol absorption	4	0.606061	0.000320026	APOA2, APOA1, APOA4, APOA5	630	5	19462	24.7137	0.624718	0.04083	0.04039			GOTERM_CC_DIRECT	GO:0005765~lysosomal membrane	28	4.24242	0.000202665	IFITM3, SCARB2, SLC35F6, SCARB1, ENPEP, ABHD6, ABCC10, GNAI1, PLD3, TMEM165, DPP4, CLN3, LAPTM4A, ANPEP, NEU1, SLC17A5, ANKFY1, STK11IP, SLC7A5, P2RX4, COL6A1, TMBIM1, CHMP4A, DAGLB, LAMTOR4, ATP6V0C, ARL8A, HLA-DRB1	648	405	20660	2.20424	0.11037	0.0048724	0.00452618
CD59	0.680774	ZNF687	-1.474			KEGG_PATHWAY	hsa05230:Central carbon metabolism in cancer	8	1.21212	0.0274489	SLC7A5, HKDC1, ERBB2, PGAM2, SLC2A1, SLC2A2, MET, PFKM	363	70	8586	2.70319	0.999857	0.349151	0.331583			GOTERM_BP_DIRECT	GO:0034380~high-density lipoprotein particle assembly	5	0.757576	0.000434849	APOA2, APOA1, APOA4, APOE, APOA5	630	12	19462	12.8717	0.735998	0.0512119	0.05066			GOTERM_CC_DIRECT	GO:0071682~endocytic vesicle lumen	6	0.909091	0.000310979	HPX, SPARC, CTSL, HBB, APOA1, APOE	648	20	20660	9.56481	0.164281	0.00717739	0.00666738
MTFP1	0.981655	IFI35	-0.347906			KEGG_PATHWAY	hsa00480:Glutathione metabolism	7	1.06061	0.032027	GGT5, GSTM3, ANPEP, MGST3, GSTA2, GSTA1, GPX8	363	57	8586	2.90474	0.999968	0.355692	0.337795			GOTERM_BP_DIRECT	GO:0030193~regulation of blood coagulation	5	0.757576	0.000434849	VKORC1, SERPINC1, APOH, SERPING1, FOXA2	630	12	19462	12.8717	0.735998	0.0512119	0.05066			GOTERM_CC_DIRECT	GO:0016324~apical plasma membrane	27	4.09091	0.000523974	ENPEP, SLC2A1, SLC2A2, AKAP7, CLDN1, DPP4, CTSL, PODXL, ERBB2, MAL2, CA14, NHERF2, ANXA1, SLC31A1, SLC2A13, ANXA13, RAB27A, EMP2, PDZK1, SLC7A5, ATP4A, FXYD1, DSG1, RAB17, RAPGEF6, PFKM, FOLR1	648	408	20660	2.10989	0.260967	0.0116282	0.0108019
ZNF574	0.847092	GNPAT	-0.539537			KEGG_PATHWAY	hsa00120:Primary bile acid biosynthesis	4	0.606061	0.0325645	HSD3B7, ACOX2, AKR1D1, AKR1C4	363	17	8586	5.56539	0.999973	0.355692	0.337795			GOTERM_BP_DIRECT	GO:0046718~viral entry into host cell	12	1.81818	0.00049713	CLDN6, SCARB2, DPP4, SCARB1, PLSCR1, CTSL, ANPEP, NCAM1, F11R, CLDN1, NECTIN3, EPHA2	630	103	19462	3.59908	0.781854	0.0563782	0.0557706			GOTERM_CC_DIRECT	GO:0005737~cytoplasm	220	33.3333	0.000625878	DMGDH, CYFIP2, SPARC, LPGAT1, HDAC10, ARPC5L, IFI35, CLDN1, LGALS3, MT2A, DPYSL5, ANPEP, DPYSL3, NAMPT, ACAD11, SEPHS2, WDHD1, DNAAF2, KRT2, KRT7, GTPBP3, FLG2, DDX39A, BIN1, ULK3, VPS28, MT1E, KPRP, ENPEP, MRPL18, CRABP1, AGAP3, CIAO1, PRDX3, SEC14L1, S100A16, RDH10, NEU1, S100A13, SFN, APOE, S100A10, BRAP, GSTM3, STK11IP, SURF4, PLK1, MRPL28, HSPA12A, COL1A1, SULT1B1, C6ORF89, NMT2, PLCH1, RPS2…	648	5796	20660	1.21018	0.303192	0.0133753	0.0124248
PON2	0.828362	NR3C1	-0.984974			KEGG_PATHWAY	hsa00860:Porphyrin metabolism	6	0.909091	0.0335292	UGT2B10, MMAB, UGT1A4, UGT2B17, GUSB, UGT1A6	363	43	8586	3.3004	0.999981	0.355692	0.337795			GOTERM_BP_DIRECT	GO:0006027~glycosaminoglycan catabolic process	6	0.909091	0.000578593	NAGLU, GLB1, IDUA, GUSB, HSPG2, GNS	630	22	19462	8.42511	0.830035	0.0632732	0.0625913			GOTERM_CC_DIRECT	GO:0005783~endoplasmic reticulum	58	8.78788	0.000699516	FKBP11, GHDC, SERPINA1, LPGAT1, GOLT1B, CPQ, MSMO1, PCSK6, PKD2, CLGN, STS, STBD1, UBXN8, TSPO, VKORC1, FGB, FGA, CERS4, SIGMAR1, RAB32, PEX3, TMBIM1, FKBP7, CHI3L1, PLIN2, KDELR3, RTN1, MGST3, GDPD1, DERL1, UBE2J2, HSD17B11, AGPAT3, VTN, CLN3, EBP, PGRMC1, ORMDL2, ORMDL3, UGT1A4, STOM, RNF170, BAK1, APOE, UGT1A6, AOC3, CTSA, POU2F1, CAVIN1, CNBP, SURF4, PLA2G2A, TMEM230, COL1A2, ALB, APOC1, C18O…	648	1175	20660	1.57379	0.332197	0.014415	0.0133907
CPQ	0.683216	SLC39A11	-0.443185			KEGG_PATHWAY	hsa00071:Fatty acid degradation	6	0.909091	0.0335292	GCDH, ADH1C, ADH1B, HADH, ACAA1, ACADS	363	43	8586	3.3004	0.999981	0.355692	0.337795			GOTERM_BP_DIRECT	GO:0043534~blood vessel endothelial cell migration	5	0.757576	0.000612115	CLN3, SCARB1, CYP1B1, APOA1, EMP2	630	13	19462	11.8816	0.846625	0.0646309	0.0639343			GOTERM_CC_DIRECT	GO:0005769~early endosome	22	3.33333	0.000920034	AOC3, USP8, RAB5B, ANXA1, RFTN1, DERL1, APOA2, APOA1, APOC3, APOA4, APOA5, TMEM230, RAB32, PRDX3, CLN3, APOC2, ERBB2, ANKFY1, APOE, RAB17, VPS28, LTF	648	313	20660	2.24096	0.412045	0.0180067	0.0167272
RIOX2	0.622756	TTC7A	-0.771877			KEGG_PATHWAY	hsa01524:Platinum drug resistance	8	1.21212	0.0335558	GSTM3, ATP7B, SLC31A1, MGST3, GSTA2, ERBB2, GSTA1, BAK1	363	73	8586	2.5921	0.999981	0.355692	0.337795			GOTERM_BP_DIRECT	GO:0046889~positive regulation of lipid biosynthetic process	6	0.909091	0.000719815	APOA1, APOA4, ABHD6, APOE, APOA5, INS	630	23	19462	8.0588	0.889735	0.0734691	0.0726774			GOTERM_CC_DIRECT	GO:0005761~mitochondrial ribosome	6	0.909091	0.000936223	MRPS14, MRPL18, MTG2, MRPS12, MRPL28, MRPL34	648	25	20660	7.65185	0.417516	0.0180067	0.0167272
TMBIM1	0.670754	SH2D4A	-0.70441			KEGG_PATHWAY	hsa00511:Other glycan degradation	4	0.606061	0.0378888	GLB1, HEXB, NEU1, GBA2	363	18	8586	5.2562	0.999995	0.388666	0.36911			GOTERM_BP_DIRECT	GO:0098869~cellular oxidant detoxification	10	1.51515	0.000751472	PRDX3, KDM3B, HBG1, MGST3, ALB, GSTA1, GPX8, HBB, APOE, S100A9	630	76	19462	4.06475	0.899929	0.074226	0.0734261			GOTERM_CC_DIRECT	GO:0043231~intracellular membrane-bounded organelle	51	7.72727	0.00108756	SCARB1, SLC35F6, SERPINA1, SPARC, HDAC10, CPQ, CROT, LIPA, STS, CTSL, CYP1B1, ANKFY1, TSPO, GUSB, UGT2B10, LIG1, SLC2A13, UGT2B17, ADAM10, SLC7A5, AFTPH, BDH1, ACOX2, TMBIM1, PON3, RAB5B, MGST3, PRCP, TMEM165, PRDX3, HSD11B1, VTN, DPP7, PODXL, NEU1, NACC1, HSD17B2, STX2, SNX8, UGT1A6, CTSA, POU2F1, CAVIN1, IQSEC1, STK11IP, GLB1, AAK1, PLCH1, LAMTOR4, ITM2B, CC2D1B	648	1015	20660	1.60199	0.46627	0.0202427	0.0188043
CTSA	0.922335	GOLT1B	-1.06943			KEGG_PATHWAY	hsa05150:Staphylococcus aureus infection	9	1.36364	0.0491228	KRT17, CFI, FGG, KRT13, DSG1, PLG, KRT10, HLA-DRB1, CFB	363	96	8586	2.21746	1	0.488158	0.463597			GOTERM_BP_DIRECT	GO:0030195~negative regulation of blood coagulation	5	0.757576	0.000835154	VTN, SERPINE2, APOH, APOE, KNG1	630	14	19462	11.0329	0.922565	0.0799138	0.0790526			GOTERM_CC_DIRECT	GO:0042470~melanosome	11	1.66667	0.00146087	RAB32, SYNGR1, RAB5B, SLC2A1, RAB27A, GGH, STOM, NAP1L1, CAPG, APOE, RAB17	648	103	20660	3.40495	0.569815	0.0251882	0.0233984
COA6	1.04938	GALNT10	-0.774009			KEGG_PATHWAY	hsa05034:Alcoholism	14	2.12121	0.0542558	H2AZ2, DDC, HDAC10, CALML5, H2AC7, GNG12, HDAC8, GNAI1, GNG10, H4C16, H2BC12L, H3C3, SOS2, H3-3A	363	188	8586	1.76139	1	0.522828	0.496522			GOTERM_BP_DIRECT	GO:0070527~platelet aggregation	8	1.21212	0.00106369	FGB, FGA, FIBP, FGL1, FGG, HSPB1, HBB, SLC7A11	630	50	19462	4.94273	0.961564	0.095795	0.0947626			GOTERM_CC_DIRECT	GO:0005577~fibrinogen complex	4	0.606061	0.00152175	FGB, FGA, FGL1, FGG	648	8	20660	15.9414	0.584685	0.0251882	0.0233984
GDA	0.561932	NDUFAF1	-0.44938			KEGG_PATHWAY	hsa00564:Glycerophospholipid metabolism	9	1.36364	0.0570079	GNPAT, PLA2G12B, LPGAT1, LPCAT3, GPD1, PLA2G2A, LPIN2, PLD3, AGPAT3	363	99	8586	2.15026	1	0.533192	0.506364			GOTERM_BP_DIRECT	GO:0006635~fatty acid beta-oxidation	8	1.21212	0.00106369	BDH2, ACOX2, ECHDC2, CROT, ACAD11, HADH, ACAA1, ACADS	630	50	19462	4.94273	0.961564	0.095795	0.0947626			GOTERM_CC_DIRECT	GO:0034366~spherical high-density lipoprotein particle	4	0.606061	0.00152175	APOC2, APOA2, APOC3, APOA1	648	8	20660	15.9414	0.584685	0.0251882	0.0233984
MGST3	0.885453	CCM2	-0.433533			KEGG_PATHWAY	hsa00350:Tyrosine metabolism	5	0.757576	0.0633925	AOC3, DDC, HGD, ADH1C, ADH1B	363	36	8586	3.28512	1	0.559968	0.531793			GOTERM_BP_DIRECT	GO:0045765~regulation of angiogenesis	7	1.06061	0.00110079	PLXND1, ERBB2, CCM2, EMP2, CXCL13, EPHA2, HTATIP2	630	37	19462	5.84444	0.965695	0.0963034	0.0952656			GOTERM_CC_DIRECT	GO:0016323~basolateral plasma membrane	19	2.87879	0.00152788	ANXA1, HPGD, SLC31A1, ANXA13, SLC2A1, SLC7A11, ARRB2, ABCC10, PKD2, CLDN1, SLC7A5, ATP7B, PDZD11, ERBB2, SLC17A5, RAB17, STX2, FOLR1, CA14	648	261	20660	2.32096	0.586154	0.0251882	0.0233984
COL5A2	1.94777	C18ORF32	-0.106916			KEGG_PATHWAY	hsa00040:Pentose and glucuronate interconversions	5	0.757576	0.0633925	UGT2B10, UGT1A4, UGT2B17, GUSB, UGT1A6	363	36	8586	3.28512	1	0.559968	0.531793			GOTERM_BP_DIRECT	GO:0006695~cholesterol biosynthetic process	7	1.06061	0.00127197	EBP, APOA1, APOA4, MSMO1, HMGCS2, LIPA, APOA5	630	38	19462	5.69064	0.979702	0.108188	0.107022			GOTERM_CC_DIRECT	GO:0031091~platelet alpha granule	5	0.757576	0.00163791	FGB, FGA, SPARC, SERPINE2, FGG	648	17	20660	9.37727	0.61165	0.026252	0.0243866
HYI	1.01196	ANXA9	-0.53138			KEGG_PATHWAY	hsa04922:Glucagon signaling pathway	9	1.36364	0.0817801	GYS2, CALML5, PGAM2, SLC2A1, SLC2A2, PHKB, PYGL, FBP1, PFKM	363	107	8586	1.9895	1	0.702867	0.667502			GOTERM_BP_DIRECT	GO:0051258~protein polymerization	5	0.757576	0.0014423	FGB, FGA, VTN, FGG, CHMP4A	630	16	19462	9.65377	0.98796	0.117868	0.116598			GOTERM_CC_DIRECT	GO:1904813~ficolin-1-rich granule lumen	12	1.81818	0.00192081	KCMF1, ASAH1, SERPINA1, ACTR1B, CALML5, GLB1, MVP, COTL1, HBB, PYGL, GUSB, GNS	648	125	20660	3.06074	0.670235	0.0299543	0.0278258
COL5A1	1.13366	CFI	-1.18677			KEGG_PATHWAY	hsa05222:Small cell lung cancer	8	1.21212	0.0928256	CDK6, COL4A2, COL4A1, LAMA1, CKS2, LAMB1, BAK1, LAMC1	363	92	8586	2.05677	1	0.749144	0.711451			GOTERM_BP_DIRECT	GO:0006641~triglyceride metabolic process	7	1.06061	0.00146277	APOH, APOC1, APOA2, APOC3, APOE, LIPA, APOA5	630	39	19462	5.54473	0.988692	0.117868	0.116598			GOTERM_CC_DIRECT	GO:0031232~extrinsic component of external side of plasma membrane	4	0.606061	0.00222967	ARSA, ANXA1, SERPINE2, PLG	648	9	20660	14.1701	0.724167	0.0329877	0.0306437
ATP5MC1	0.763089	MPP1	0.0146632			KEGG_PATHWAY	hsa04926:Relaxin signaling pathway	10	1.51515	0.0943583	COL1A1, COL3A1, GNG10, COL1A2, COL4A2, COL4A1, ARRB2, GNG12, SOS2, GNAI1	363	129	8586	1.83356	1	0.749144	0.711451			GOTERM_BP_DIRECT	GO:0016042~lipid catabolic process	11	1.66667	0.00158636	PLA2G12B, LIPC, APOC2, NEU1, PLA2G2A, APOA4, PLCH1, DAGLB, LIPA, PAFAH1B3, PLD3	630	101	19462	3.36448	0.992259	0.12455	0.123207			GOTERM_CC_DIRECT	GO:0098637~protein complex involved in cell-matrix adhesion	4	0.606061	0.00222967	VTN, LAMA1, LAMB1, LAMC1	648	9	20660	14.1701	0.724167	0.0329877	0.0306437
ARSA	0.706226	SLC31A1	-0.182437			KEGG_PATHWAY	hsa01230:Biosynthesis of amino acids	7	1.06061	0.0957828	CPS1, PSAT1, ARG1, PGAM2, PHGDH, BCAT1, PFKM	363	75	8586	2.2076	1	0.749144	0.711451			GOTERM_BP_DIRECT	GO:0007155~cell adhesion	33	5	0.00169645	LGALS3BP, COL18A1, LAMA1, COL12A1, LAMC1, SLC7A11, F11R, NID2, CLDN1, DPP4, VTN, PODXL, CYP1B1, SIRPA, NCAM1, CCN1, HABP2, FGB, AOC3, LAMB1, EMP2, CLDN6, COL1A1, FLG2, COL5A1, COL6A2, COL6A1, COL6A3, CD47, MFGE8, NECTIN3, FOLR1, EPHA2	630	567	19462	1.79795	0.994478	0.129863	0.128463			GOTERM_CC_DIRECT	GO:0035577~azurophil granule membrane	8	1.21212	0.00237632	SYNGR1, VNN1, TMEM179B, SURF4, STOM, PRCP, ATP6V0C, ARL8A	648	59	20660	4.32308	0.746595	0.0335913	0.0312044
SLC35F6	0.997055	CARNMT1	-0.0758143			KEGG_PATHWAY	hsa00240:Pyrimidine metabolism	6	0.909091	0.0965877	DCTD, DPYS, CMPK1, NME3, TK2, UPP1	363	58	8586	2.44685	1	0.749144	0.711451			GOTERM_BP_DIRECT	GO:0006953~acute-phase response	7	1.06061	0.00216724	ITIH4, APCS, ORM1, PLSCR1, SERPINA1, AHSG, INS	630	42	19462	5.14868	0.998697	0.160699	0.158967			GOTERM_CC_DIRECT	GO:0042383~sarcolemma	11	1.66667	0.00239149	DES, ANXA1, CAV2, COL6A2, FXYD1, NOS1AP, COL6A1, SLC2A1, BGN, COL6A3, FLNC	648	110	20660	3.18827	0.748809	0.0335913	0.0312044
TIMP3	0.86624	DCTD	-0.276666																		GOTERM_BP_DIRECT	GO:0034374~low-density lipoprotein particle remodeling	5	0.757576	0.00230359	LIPC, PLA2G2A, APOA2, APOE, AGT	630	18	19462	8.58113	0.999143	0.160699	0.158967			GOTERM_CC_DIRECT	GO:0005789~endoplasmic reticulum membrane	54	8.18182	0.00244512	SCARB2, LPGAT1, MSMO1, SLC7A11, PKD2, GBA2, CLGN, FADS3, UCHL1, STS, TMEM147, SPTLC3, STBD1, UBXN8, CYP1B1, SLC39A1, VKORC1, UGT2B10, CERS4, SIGMAR1, UGT2B17, KDELR3, PON3, RTN1, MGST3, GDPD1, DERL1, DNAJC25, UBE2J2, AGPAT3, PLD3, HSD11B1, CLN3, CYB5R1, EBP, ORMDL2, RDH10, ORMDL3, HSD17B2, EMC3, UGT1A4, RNF170, CD59, UGT1A6, HSD3B7, SURF4, PLA2G2A, SGPP1, DHRS3, LPCAT3, ATG2A, REEP6, FOLR1, LPIN2	648	1135	20660	1.51689	0.756482	0.0335913	0.0312044
ASAH1	0.872052	ADAM10	-0.667168																		GOTERM_BP_DIRECT	GO:0050995~negative regulation of lipid catabolic process	5	0.757576	0.00230359	FMC1, APOC1, APOA2, APOC3, INS	630	18	19462	8.58113	0.999143	0.160699	0.158967			GOTERM_CC_DIRECT	GO:0005606~laminin-1 complex	3	0.454545	0.00287662	LAMA1, LAMB1, LAMC1	648	3	20660	31.8827	0.81028	0.0386003	0.0358575
GLB1	0.604636	IQSEC1	-0.0772786																		GOTERM_BP_DIRECT	GO:0005975~carbohydrate metabolic process	15	2.27273	0.00230919	IDUA, HEXB, SLC2A2, SLC2A3, PYGL, NAGPA, GBA2, GLB1, GPD1, ME1, CHI3L1, SIAE, GUSB, CTBS, FBP1	630	181	19462	2.56012	0.999157	0.160699	0.158967			GOTERM_CC_DIRECT	GO:0002102~podosome	6	0.909091	0.00296272	DOCK5, NOS1AP, FSCN1, CAPG, LCP1, ARHGEF5	648	32	20660	5.97801	0.819501	0.0388521	0.0360914
KDELR3	0.754277	CLN3	-0.214212																		GOTERM_BP_DIRECT	GO:0002544~chronic inflammatory response	4	0.606061	0.00243939	VNN1, CXCL13, S100A9, S100A8	630	9	19462	13.7298	0.999435	0.162378	0.160628			GOTERM_CC_DIRECT	GO:0005743~mitochondrial inner membrane	28	4.24242	0.00383132	SLC25A1, MT-ND4, MTFP1, MT-CO1, MRPS14, MRPL18, MRPS12, MRPL34, ATP5MC1, MT-ATP6, LGALS3, MPC1, MTG2, EFHD1, SLC25A20, ACAD11, UQCC3, MRPL28, TIMM22, EXOG, MRPL52, MRPL30, COQ3, GATM, CPS1, DNAJC30, NDUFAF1, SFXN5	648	494	20660	1.80712	0.890837	0.049126	0.0456352
STBD1	0.542167	CERS4	-0.58456																		GOTERM_BP_DIRECT	GO:0030200~heparan sulfate proteoglycan catabolic process	4	0.606061	0.00243939	NAGLU, GLB1, IDUA, GUSB	630	9	19462	13.7298	0.999435	0.162378	0.160628			GOTERM_CC_DIRECT	GO:0009986~cell surface	34	5.15152	0.00559729	SCARB1, SPARC, PLG, SLC7A11, PCSK6, DPP4, ATP5IF1, LGALS3, APOH, SIRPA, CD59, NCAM1, ANXA9, S100A10, FGB, AOC3, FGA, ANXA1, KRT4, ANXA4, COL23A1, FGG, BGN, ADAM10, APOA4, EMP2, KRT10, HSPA2, CD47, MET, FOLR1, HLA-DRB1, LTF, EPHA2	648	658	20660	1.64744	0.960786	0.0702095	0.0652206
FAM185A	1.3142	INS	-0.788314																		GOTERM_BP_DIRECT	GO:0042730~fibrinolysis	5	0.757576	0.00284406	FGB, FGA, FGG, SERPING1, PLG	630	19	19462	8.12949	0.999837	0.181427	0.179472			GOTERM_CC_DIRECT	GO:0070821~tertiary granule membrane	8	1.21212	0.00780713	STBD1, ADAM10, SIRPA, STOM, SLC2A3, CD59, CD47, ATP6V0C	648	73	20660	3.494	0.989137	0.0958449	0.0890345
SNX8	0.957317	CC2D1B	-0.38426																		GOTERM_BP_DIRECT	GO:0014002~astrocyte development	5	0.757576	0.00284406	CDK6, VIM, LAMC1, S100A9, S100A8	630	19	19462	8.12949	0.999837	0.181427	0.179472			GOTERM_CC_DIRECT	GO:0048471~perinuclear region of cytoplasm	37	5.60606	0.00824981	IFITM3, CYFIP2, MTMR14, MVP, GDPD1, NDRG2, NDRG1, NDOR1, ATP7B, S100A16, STBD1, ERBB2, S100A13, MAL2, STOM, S100A14, GSDMA, CRBN, RHBDD2, CAV2, ANXA4, PLA2G2A, LAMB1, EMP2, AFTPH, PLSCR1, P2RX4, GLB1, ALDH1A2, MAP1B, NOS1AP, S100A6, CHI3L1, S100A4, PKP4, LCP1, MAD2L1	648	754	20660	1.56454	0.991603	0.0991696	0.0921229
CYB5R1	0.800794	GHDC	-0.803016																		GOTERM_BP_DIRECT	GO:0035987~endodermal cell differentiation	6	0.909091	0.00293744	VTN, COL4A2, COL12A1, COL6A1, HMGA2, LAMB1	630	31	19462	5.97911	0.999878	0.18356	0.181582			GOTERM_CC_DIRECT	GO:0031902~late endosome membrane	12	1.81818	0.0084587	SCARB2, IFITM3, CLN3, LAPTM4A, SLC31A1, ABHD6, LAMTOR4, HLA-DRB1, ARL8A, VPS28, PLD3, TMEM165	648	152	20660	2.51706	0.992564	0.0996055	0.0925278
HKDC1	0.815075	LAMTOR4	-0.682465																		GOTERM_BP_DIRECT	GO:0034370~triglyceride-rich lipoprotein particle remodeling	3	0.454545	0.0030616	APOC2, APOA2, APOA5	630	3	19462	30.8921	0.999916	0.18713	0.185113			GOTERM_CC_DIRECT	GO:0005777~peroxisome	10	1.51515	0.00863342	HMGCL, GNPAT, HSDL2, ACOX2, PEX3, CROT, VIM, ACAD11, PEX12, ACAA1	648	112	20660	2.84667	0.993283	0.0996297	0.0925503
SLC39A1	0.783556	HBG1	-1.02305																		GOTERM_BP_DIRECT	GO:0051289~protein homotetramerization	8	1.21212	0.0031168	ALDH1A2, ME1, ACOT13, EVL, SAMHD1, PKD2, CBR4, GNMT	630	60	19462	4.11894	0.999929	0.18713	0.185113			GOTERM_CC_DIRECT	GO:0034363~intermediate-density lipoprotein particle	3	0.454545	0.00919526	APOC2, APOC3, APOE	648	5	20660	19.1296	0.995157	0.104033	0.0966404
IGHA1	0.643258	APOH	-1.51433																		GOTERM_BP_DIRECT	GO:0033189~response to vitamin A	5	0.757576	0.00346523	ARG1, MAP1B, ALDH1A2, RBP1, LIPA	630	20	19462	7.72302	0.999976	0.200532	0.198371			GOTERM_CC_DIRECT	GO:0046930~pore complex	4	0.606061	0.0104994	PDZD11, ADAM10, BAK1, PLEKHA7	648	15	20660	8.50206	0.997735	0.116503	0.108225
HMGCL	0.64555	CKS2	-0.719817																		GOTERM_BP_DIRECT	GO:1900026~positive regulation of substrate adhesion-dependent cell spreading	7	1.06061	0.003471	FGB, FGA, DOCK5, MDK, FGG, APOA1, S100A10	630	46	19462	4.70097	0.999976	0.200532	0.198371			GOTERM_CC_DIRECT	GO:0034774~secretory granule lumen	10	1.51515	0.0107426	GHDC, ACTR1B, AHSG, MVP, COTL1, APOA1, PYGL, S100A9, S100A8, INS	648	116	20660	2.74851	0.998034	0.116952	0.108642
SERPINB8	0.573899	LIG1	-0.657039																		GOTERM_BP_DIRECT	GO:0071230~cellular response to amino acid stimulus	8	1.21212	0.004489	COL1A1, COL3A1, COL1A2, COL4A1, COL5A2, COL6A1, HMGCS2, LAMTOR4	630	64	19462	3.86151	0.999999	0.249641	0.246951			GOTERM_CC_DIRECT	GO:0005882~intermediate filament	11	1.66667	0.0122113	DES, KRT17, KRT4, KRT2, KRT13, KRT7, KRT10, VIM, NES, HLA-DRB1, KRT6A	648	139	20660	2.52309	0.999166	0.13048	0.121209
ENDOD1	0.497603	BOLA3	-1.58336																		GOTERM_BP_DIRECT	GO:0090277~positive regulation of peptide hormone secretion	4	0.606061	0.00456561	FGB, FGA, FGG, INS	630	11	19462	11.2335	0.999999	0.249641	0.246951			GOTERM_CC_DIRECT	GO:0000786~nucleosome	11	1.66667	0.0133995	H1-5, H2AZ2, H4C16, H2BC12L, H3Y2, H2AC7, HP1BP3, H3C3, H1-10, H3-3A, H1-3	648	141	20660	2.4873	0.999584	0.140573	0.130584
GNMT	0.793755	ALDH1A2	-0.691834																		GOTERM_BP_DIRECT	GO:0031639~plasminogen activation	4	0.606061	0.00456561	FGB, FGA, APOH, FGG	630	11	19462	11.2335	0.999999	0.249641	0.246951			GOTERM_CC_DIRECT	GO:0005911~cell-cell junction	13	1.9697	0.0187896	MPP1, LAMA1, SLC2A2, F11R, PKD2, PLEKHA7, DES, PDZD11, FSCN1, DSG1, PKP4, NECTIN3, DSC1	648	193	20660	2.14754	0.999982	0.1936	0.179843
MTRES1	0.827168	ECHDC2	-0.427887																		GOTERM_BP_DIRECT	GO:0061436~establishment of skin barrier	6	0.909091	0.00504815	FLG, FLG2, IL18, SFN, CLDN1, MET	630	35	19462	5.29578	1	0.271183	0.268261			GOTERM_CC_DIRECT	GO:0005811~lipid particle	9	1.36364	0.0192348	HSD3B7, RDH10, SIGMAR1, C18ORF32, RBP1, ATG2A, PLIN2, HSD17B11, DHRS3	648	107	20660	2.68172	0.999986	0.193806	0.180035
NECTIN3	0.687998	IGHG4	-0.376065																		GOTERM_BP_DIRECT	GO:0050766~positive regulation of phagocytosis	7	1.06061	0.0052833	AHSG, APOA2, RAB27A, SIRPA, APOA1, CD47, MFGE8	630	50	19462	4.32489	1	0.278922	0.275916			GOTERM_CC_DIRECT	GO:0030027~lamellipodium	13	1.9697	0.0194814	PLXND1, CAPG, BAIAP2, PKD2, DPP4, ACTC1, PODXL, DPYSL3, FSCN1, EVL, PABPC1, STX2, EPHA2	648	194	20660	2.13647	0.999988	0.193806	0.180035
PURA	0.549915	GCDH	-0.351595																		GOTERM_BP_DIRECT	GO:0043542~endothelial cell migration	6	0.909091	0.0057095	DPP4, S100A2, PLXND1, CYP1B1, S100A9, FSTL1	630	36	19462	5.14868	1	0.291232	0.288093			GOTERM_CC_DIRECT	GO:0045095~keratin filament	9	1.36364	0.0223139	KRT17, KRT4, KRT2, KRT13, KRT7, KRT77, KRT10, KRT6B, KRT6A	648	110	20660	2.60859	0.999998	0.218222	0.202716
PDZD11	0.486183	LTF	-1.89729																		GOTERM_BP_DIRECT	GO:0045921~positive regulation of exocytosis	5	0.757576	0.00586621	FGB, FGA, FGG, RAB27A, S100A10	630	23	19462	6.71567	1	0.291232	0.288093			GOTERM_CC_DIRECT	GO:0035579~specific granule membrane	8	1.21212	0.0240839	PGRMC1, TMBIM1, ORMDL3, ADAM10, STOM, SLC2A3, CD59, CD47	648	91	20660	2.80288	0.999999	0.231606	0.215149
COL1A2	1.58151	MMAB	-0.500716																		GOTERM_BP_DIRECT	GO:0010916~negative regulation of very-low-density lipoprotein particle clearance	3	0.454545	0.00599203	APOC2, APOC1, APOC3	630	4	19462	23.169	1	0.291232	0.288093			GOTERM_CC_DIRECT	GO:0019897~extrinsic component of plasma membrane	5	0.757576	0.0254001	USP8, AAK1, PLG, MFGE8, S100A10	648	36	20660	4.42816	1	0.24026	0.223188
GNG12	0.60055	HSD3B7	-1.62434																		GOTERM_BP_DIRECT	GO:0032375~negative regulation of cholesterol transport	3	0.454545	0.00599203	APOC2, APOC1, APOA2	630	4	19462	23.169	1	0.291232	0.288093			GOTERM_CC_DIRECT	GO:0005901~caveola	7	1.06061	0.0300315	CLN3, SCARB1, CAVIN1, CAV2, FXYD1, NOS1AP, SLC2A1	648	75	20660	2.97572	1	0.275273	0.255713
IFI16	0.461721	NDRG2	-0.484525																		GOTERM_BP_DIRECT	GO:0010903~negative regulation of very-low-density lipoprotein particle remodeling	3	0.454545	0.00599203	APOA2, APOC3, APOA1	630	4	19462	23.169	1	0.291232	0.288093			GOTERM_CC_DIRECT	GO:0043256~laminin complex	3	0.454545	0.0304624	LAMB1, LAMC1, MLF2	648	9	20660	10.6276	1	0.275273	0.255713
RAB6B	0.192279	SPTLC3	-1.119																		GOTERM_BP_DIRECT	GO:0051017~actin filament bundle assembly	6	0.909091	0.00642961	MARCKS, DPYSL3, FSCN1, PAWR, LCP1, BAIAP2	630	37	19462	5.00952	1	0.307616	0.304301			GOTERM_CC_DIRECT	GO:1904724~tertiary granule lumen	6	0.909091	0.0305329	FLG2, ASAH1, ORM1, HBB, GGH, LTF	648	56	20660	3.41601	1	0.275273	0.255713
FBN1	0.0574069	PEX3	-0.4246																		GOTERM_BP_DIRECT	GO:0008203~cholesterol metabolic process	9	1.36364	0.0066167	EBP, LIPC, APOC1, APOA2, APOA1, APOA4, APOE, GBA2, TSKU	630	86	19462	3.23289	1	0.311698	0.308338			GOTERM_CC_DIRECT	GO:0005759~mitochondrial matrix	21	3.18182	0.0313516	DMGDH, GCDH, MMAB, ACOT13, NR3C1, PRDX3, HMGCL, COQ3, MTRES1, POLG2, BDH1, CPS1, BOLA3, MTG2, DGLUCY, TK2, HMGCS2, NDUFAF1, HADH, ACADS, CBR4	648	406	20660	1.64911	1	0.278305	0.25853
GPX8	0.245359	ATP7B	-1.28686																		GOTERM_BP_DIRECT	GO:0070268~cornification	5	0.757576	0.00686239	KRT4, KRT7, KRT77, KRT6B, KRT6A	630	24	19462	6.43585	1	0.318373	0.314942			GOTERM_CC_DIRECT	GO:0044297~cell body	7	1.06061	0.0354616	PGRMC1, P2RX4, ACTC1, PLXND1, SLC2A13, DPYSL3, RBP1	648	78	20660	2.86127	1	0.310021	0.287991
COL6A1	0.419107	USP4	-1.24143																		GOTERM_BP_DIRECT	GO:2001046~positive regulation of integrin-mediated signaling pathway	4	0.606061	0.00754166	LAMA1, LAMB1, EMP2, LAMC1	630	13	19462	9.50525	1	0.344665	0.340951			GOTERM_CC_DIRECT	GO:0030054~cell junction	14	2.12121	0.0369496	PYM1, CAPG, F11R, PLEKHA7, DPP4, P2RX4, NACC1, NEU1, NAMPT, PKP4, LCP1, S100A9, ARHGEF5, FOXA2	648	238	20660	1.87545	1	0.318208	0.295597
COL6A3	0.589279	NHERF2	-0.600842																		GOTERM_BP_DIRECT	GO:0051493~regulation of cytoskeleton organization	5	0.757576	0.00796428	CLN3, F11R, S100A9, ARHGEF5, S100A8	630	25	19462	6.17841	1	0.358627	0.354762			GOTERM_CC_DIRECT	GO:0001726~ruffle	8	1.21212	0.0393706	CDK6, PODXL, MTMR14, FSCN1, S100A6, CAPG, LCP1, BAIAP2	648	101	20660	2.52536	1	0.334071	0.310333
COL6A2	0.481083	ZNF598	-0.476288																		GOTERM_BP_DIRECT	GO:0007568~aging	12	1.81818	0.008301	MT-ATP6, MT-ND4, COL4A2, MT-CO1, ARG1, FOXG1, RGN, TSPO, SERPING1, BAK1, CLDN1, AGT	630	147	19462	2.5218	1	0.368323	0.364354			GOTERM_CC_DIRECT	GO:0030175~filopodium	7	1.06061	0.0436285	ACTC1, PODXL, NOS1AP, FSCN1, CD302, LCP1, BAIAP2	648	82	20660	2.7217	1	0.364835	0.338911
PRAF2	-0.00702748	MDN1	-1.31898																		GOTERM_BP_DIRECT	GO:0042572~retinol metabolic process	7	1.06061	0.00842019	ADH1C, ADH1B, RDH10, ALDH1A2, RBP1, CYP1B1, DHRS3	630	55	19462	3.93172	1	0.368323	0.364354			GOTERM_CC_DIRECT	GO:0012505~endomembrane system	11	1.66667	0.0461195	RAB32, FIBP, NHERF2, PGRMC1, RAB5B, LPGAT1, RAB17, STX2, RAB6B, TMEM230, AGPAT3	648	173	20660	2.02722	1	0.380157	0.353144
TSPAN6	0.260279	EMC3	-0.828234																		GOTERM_BP_DIRECT	GO:0031100~animal organ regeneration	6	0.909091	0.00896809	CCNA2, NNMT, APOA2, LCP1, BAK1, HSPG2	630	40	19462	4.63381	1	0.385555	0.3814			GOTERM_CC_DIRECT	GO:0071735~IgG immunoglobulin complex	3	0.454545	0.0607926	IGLL5, IGHG4, IGHA1	648	13	20660	7.35755	1	0.481444	0.447234
FXYD1	0.789177	DNAJC21	-0.634647																		GOTERM_BP_DIRECT	GO:0032496~response to lipopolysaccharide	12	1.81818	0.00914423	PRDX3, GGT5, HPGD, CPS1, NAGLU, SLPI, ALPL, S100A14, CLDN1, S100A9, S100A8, HNRNPA0	630	149	19462	2.48795	1	0.385555	0.3814			GOTERM_CC_DIRECT	GO:0005589~collagen type VI trimer	2	0.30303	0.0616538	COL6A1, COL6A3	648	2	20660	31.8827	1	0.481444	0.447234
PLCH1	0.004823	GET4	-1.18112																		GOTERM_BP_DIRECT	GO:0051764~actin crosslink formation	4	0.606061	0.00937071	MARCKS, DPYSL3, LCP1, BAIAP2	630	14	19462	8.8263	1	0.385555	0.3814			GOTERM_CC_DIRECT	GO:0005584~collagen type I trimer	2	0.30303	0.0616538	COL1A1, COL1A2	648	2	20660	31.8827	1	0.481444	0.447234
GSTM3	0.467072	COQ8A	-0.710895																		GOTERM_BP_DIRECT	GO:0002138~retinoic acid biosynthetic process	3	0.454545	0.00977337	RDH10, ALDH1A2, RBP1	630	5	19462	18.5352	1	0.385555	0.3814			GOTERM_CC_DIRECT	GO:0030139~endocytic vesicle	6	0.909091	0.061745	DPP4, RAB5B, APOA1, ARRB2, RAB17, RAPGEF6	648	68	20660	2.81318	1	0.481444	0.447234
PSMB10	0.66542	MRPL18	-0.583286																		GOTERM_BP_DIRECT	GO:0045833~negative regulation of lipid metabolic process	3	0.454545	0.00977337	APOC2, APOC1, APOC3	630	5	19462	18.5352	1	0.385555	0.3814			GOTERM_CC_DIRECT	GO:0030018~Z disc	9	1.36364	0.0643317	DES, PDLIM2, BIN1, NOS1AP, SLC2A1, HSPB1, FLNC, SYNPO, PDLIM5	648	136	20660	2.10989	1	0.494925	0.459757
OPA3	0.64808	DDX39A	-0.320367																		GOTERM_BP_DIRECT	GO:0030207~chondroitin sulfate catabolic process	3	0.454545	0.00977337	IDUA, HEXB, GUSB	630	5	19462	18.5352	1	0.385555	0.3814			GOTERM_CC_DIRECT	GO:0005856~cytoskeleton	25	3.78788	0.0734562	TAGLN, MVP, HSPB1, SLC7A11, GYS2, PCLO, STOM, FLNC, MARCKSL1, KRT13, SEPTIN5, TBCC, KRT77, KRT10, BAIAP2, KRT17, FRMD8, BIN1, FSCN1, EVL, PKP4, VIM, TAGLN3, S100A9, S100A8	648	558	20660	1.42844	1	0.557687	0.51806
MVP	0.457166	ERBB2	-0.718539																		GOTERM_BP_DIRECT	GO:0006334~nucleosome assembly	13	1.9697	0.00977619	HP1BP3, NAP1L1, RSF1, H1-10, H1-3, H1-5, H4C16, CHRAC1, H2BC12L, NASP, POLE3, H3C3, H3-3A	630	171	19462	2.34852	1	0.385555	0.3814			GOTERM_CC_DIRECT	GO:0001725~stress fiber	6	0.909091	0.0786134	PDLIM2, FSCN1, MYH14, LCP1, SYNPO, PDLIM5	648	73	20660	2.6205	1	0.587599	0.545846
SFN	-0.0172242	PKP4	-0.475526																		GOTERM_BP_DIRECT	GO:0030307~positive regulation of cell growth	9	1.36364	0.00982146	H1-5, KRT17, ERBB2, ADAM10, SFN, S100A9, S100A8, H3-3A, INS	630	92	19462	3.02205	1	0.385555	0.3814			GOTERM_CC_DIRECT	GO:0005782~peroxisomal matrix	5	0.757576	0.0794328	HMGCL, GNPAT, ACOX2, CROT, ACAA1	648	52	20660	3.06565	1	0.587599	0.545846
ANXA4	0.492574	BRD9	-0.74323																		GOTERM_BP_DIRECT	GO:0022900~electron transport chain	7	1.06061	0.00998693	DMGDH, AKR7A3, NDOR1, ME1, PHGDH, AKR1C4, DHRS3	630	57	19462	3.79376	1	0.387088	0.382917			GOTERM_CC_DIRECT	GO:0031966~mitochondrial membrane	10	1.51515	0.0871064	GNPAT, MT-ND4, MT-CO1, FAM162A, HKDC1, TSPO, ALPL, ABHD6, ACAD11, ATP5MC1	648	170	20660	1.87545	1	0.628994	0.5843
S100A4	0.363109	CIAO1	-0.689406																		GOTERM_BP_DIRECT	GO:0030325~adrenal gland development	5	0.757576	0.0105021	MDK, TSPO, CYP1B1, APOA1, NR3C1	630	27	19462	5.72075	1	0.401967	0.397635			GOTERM_CC_DIRECT	GO:0005925~focal adhesion	20	3.0303	0.0894186	SCARB2, NHERF2, ANXA1, CAV2, FHL1, ARPC5L, ADAM10, HSPB1, HSPG2, DPP4, MARCKS, ACTC1, CD59, EVL, LCP1, VIM, PABPC1, FLNC, ATP6V0C, EPHA2	648	434	20660	1.46925	1	0.628994	0.5843
PDE4DIP	0.268651	RPS21	-0.568884																		GOTERM_BP_DIRECT	GO:0018149~peptide cross-linking	5	0.757576	0.0135107	FLG, COL3A1, ANXA1, KRT2, KRT10	630	29	19462	5.32622	1	0.510736	0.505232			GOTERM_CC_DIRECT	GO:0031528~microvillus membrane	4	0.606061	0.0894874	SLC7A5, PODXL, PDZK1, SLC7A11	648	34	20660	3.75091	1	0.628994	0.5843
IFITM3	0.336627	PON3	-0.496453																		GOTERM_BP_DIRECT	GO:0042060~wound healing	9	1.36364	0.0140573	COL1A1, SCARB1, COL3A1, ERBB2, C6ORF89, TSKU, S100A8, KRT6A, INS	630	98	19462	2.83703	1	0.524919	0.519262			GOTERM_CC_DIRECT	GO:0005884~actin filament	7	1.06061	0.0906139	POTEKP, ACTC1, ANXA1, POTEJ, COTL1, PAWR, LCP1	648	99	20660	2.25433	1	0.628994	0.5843
LGALS3BP	0.729105	GNG10	-0.396401																		GOTERM_BP_DIRECT	GO:0046951~ketone body biosynthetic process	3	0.454545	0.0143477	HMGCL, HMGCS2, AACS	630	6	19462	15.446	1	0.526063	0.520393			GOTERM_CC_DIRECT	GO:0043259~laminin-10 complex	2	0.30303	0.0910425	LAMB1, LAMC1	648	3	20660	21.2551	1	0.628994	0.5843
HSPB1	0.835267	MRPS14	-0.503744																		GOTERM_BP_DIRECT	GO:0045071~negative regulation of viral genome replication	6	0.909091	0.0146033	ISG20, IFITM3, PLSCR1, IFI16, SLPI, LTF	630	45	19462	4.11894	1	0.526063	0.520393			GOTERM_CC_DIRECT	GO:0045121~membrane raft	13	1.9697	0.0915693	CAVIN1, CAV2, RFTN1, ANXA13, EMP2, PDZK1, DPP4, CLN3, PLSCR1, PODXL, MAL2, STOM, S100A10	648	249	20660	1.66456	1	0.628994	0.5843
HSD17B11	0.43389	GLYCTK	-0.193823																		GOTERM_BP_DIRECT	GO:0019882~antigen processing and presentation	6	0.909091	0.0146033	RAB32, RAB5B, CTSL, RAB27A, PSMB8, HLA-DRB1	630	45	19462	4.11894	1	0.526063	0.520393			GOTERM_CC_DIRECT	GO:0000228~nuclear chromosome	5	0.757576	0.0931863	H4C16, HMGA2, H3C3, HDAC8, H3-3A	648	55	20660	2.89843	1	0.632571	0.587622
PRDX3	0.393201	AHSG	-0.449603																		GOTERM_BP_DIRECT	GO:0006631~fatty acid metabolic process	9	1.36364	0.0148752	GGT5, GNPAT, ASAH1, ACOX2, MSMO1, CROT, HADH, LIPA, AACS	630	99	19462	2.80837	1	0.529627	0.523919			GOTERM_CC_DIRECT	GO:0005794~Golgi apparatus	45	6.81818	0.0958582	SERPINA1, CPQ, ARL3, NDRG2, PKD2, GALNT10, TMEM165, CLN3, LAPTM4A, DPP7, AKR7A3, STS, ATP7B, SEC14L1, CTSL, APOE, GBP1, RAB6B, AOC3, AHSG, RHBDD2, CAV2, GLYCTK, SURF4, SLC39A11, ADAM10, RAB27A, PDE4DIP, SERPINB9, EMP2, BAIAP2, APOA5, SDCBP2, COL1A1, AFTPH, PLSCR1, SLPI, PACS1, GLB1, ALB, TMBIM1, NMT2, CEP83, KIF20A, ITM2B	648	1147	20660	1.25085	1	0.635386	0.590237
ITFG1	0.15172	TRIM2	-0.553059																		GOTERM_BP_DIRECT	GO:0030324~lung development	8	1.21212	0.0178166	HSD11B1, COL3A1, ARG1, ALDH1A2, TIMELESS, CHI3L1, HMGCS2, LIPA	630	83	19462	2.97755	1	0.614276	0.607656			GOTERM_CC_DIRECT	GO:0030133~transport vesicle	7	1.06061	0.0974471	CAV2, SURF4, BGN, CD59, KDELR3, FOLR1, INS	648	101	20660	2.20969	1	0.635386	0.590237
ACTR1B	0.436563	GSPT2	-0.715419																		GOTERM_BP_DIRECT	GO:0006325~chromatin organization	19	2.87879	0.0181188	H2AZ2, KDM3B, KDM2A, HDAC10, C17ORF49, HMGA2, RSF1, NR3C1, HDAC8, EZHIP, H1-5, H4C16, HMGN5, HIRIP3, SPIN1, H3C3, BRD9, HMGN2, FOXA2	630	323	19462	1.81718	1	0.614276	0.607656			GOTERM_CC_DIRECT	GO:0044306~neuron projection terminus	3	0.454545	0.0977222	UCHL1, PTPN9, BAIAP2	648	17	20660	5.62636	1	0.635386	0.590237
PBLD	0.584061	SERPINB9	-0.895038																		GOTERM_BP_DIRECT	GO:0009410~response to xenobiotic stimulus	17	2.57576	0.0184338	COL18A1, NNMT, ARG1, APOA2, HSPG2, LIPA, COL1A1, ATP4A, GNPAT, CPS1, MDK, MAP1B, TSPO, PLIN2, BAK1, HMGCS2, HADH	630	277	19462	1.8959	1	0.614276	0.607656			GOTERM_CC_DIRECT	GO:0005762~mitochondrial large ribosomal subunit	5	0.757576	0.0980058	MRPL52, MRPL30, MRPL18, MRPL28, MRPL34	648	56	20660	2.84667	1	0.635386	0.590237
SCARB2	0.605	PEX12	-0.463218																		GOTERM_BP_DIRECT	GO:0021915~neural tube development	5	0.757576	0.0189633	MARCKS, ALDH1A2, PHGDH, PKD2, EPHA2	630	32	19462	4.82688	1	0.614276	0.607656
AKAP7	1.62307	PTPN9	-0.657148																		GOTERM_BP_DIRECT	GO:0015908~fatty acid transport	5	0.757576	0.0189633	FABP3, RBP5, CRABP1, RBP1, CROT	630	32	19462	4.82688	1	0.614276	0.607656
DPP7	0.583235	FRMD8	-0.730519																		GOTERM_BP_DIRECT	GO:0016477~cell migration	17	2.57576	0.0190825	DOCK5, ENPEP, ARPC5L, LAMB1, EMP2, LAMC1, MLF2, CLN3, VTN, COL5A1, PODXL, FSCN1, SIRPA, LCP1, CD47, MET, EPHA2	630	278	19462	1.88908	1	0.614276	0.607656
CTBS	0.802578	ATP4A	-1.23265																		GOTERM_BP_DIRECT	GO:0016584~nucleosome positioning	4	0.606061	0.0190908	H1-5, RSF1, H1-10, H1-3	630	18	19462	6.8649	1	0.614276	0.607656
P2RX4	0.493807	UBE2G1	-0.657814																		GOTERM_BP_DIRECT	GO:0061304~retinal blood vessel morphogenesis	3	0.454545	0.0196601	COL4A1, LAMA1, CYP1B1	630	7	19462	13.2395	1	0.614276	0.607656
IDUA	0.642513	TXNDC15	-0.713388																		GOTERM_BP_DIRECT	GO:0045428~regulation of nitric oxide biosynthetic process	3	0.454545	0.0196601	NOS1AP, SIRPA, CD47	630	7	19462	13.2395	1	0.614276	0.607656
NAGLU	0.533543	NME3	-1.36332																		GOTERM_BP_DIRECT	GO:0001765~membrane raft assembly	3	0.454545	0.0196601	RFTN1, EMP2, S100A10	630	7	19462	13.2395	1	0.614276	0.607656
PLBD2	0.567445	KDM2A	-1.3859																		GOTERM_BP_DIRECT	GO:0032374~regulation of cholesterol transport	3	0.454545	0.0196601	APOC1, TSPO, APOA4	630	7	19462	13.2395	1	0.614276	0.607656
COL23A1	1.41797	TRMT1L	-0.864912																		GOTERM_BP_DIRECT	GO:0014012~peripheral nervous system axon regeneration	3	0.454545	0.0196601	MAP1B, TSPO, APOA4	630	7	19462	13.2395	1	0.614276	0.607656
HTRA1	0.366716	UBXN8	-1.24213																		GOTERM_BP_DIRECT	GO:0030198~extracellular matrix organization	13	1.9697	0.0209083	COL18A1, COL23A1, COL1A1, VTN, COL3A1, COL2A1, COL1A2, COL4A2, COL5A1, COL4A1, COL5A2, VWA1, CCN1	630	190	19462	2.11367	1	0.64668	0.639711
PTGR2	0.518162	USP43	-1.12383																		GOTERM_BP_DIRECT	GO:0071897~DNA biosynthetic process	5	0.757576	0.0232554	CHRAC1, POLG2, LIG1, POLE3, TK2	630	34	19462	4.54295	1	0.712082	0.704407
GUSB	0.573398	LIN28B	-1.02126																		GOTERM_BP_DIRECT	GO:0052695~cellular glucuronidation	4	0.606061	0.0254321	UGT2B10, UGT1A4, UGT2B17, UGT1A6	630	20	19462	6.17841	1	0.727453	0.719613
TMEM179B	0.673685	IGLL5	-1.4506																		GOTERM_BP_DIRECT	GO:0006754~ATP biosynthetic process	4	0.606061	0.0254321	MT-ATP6, UQCC3, DNAJC30, LIPA	630	20	19462	6.17841	1	0.727453	0.719613
NES	0.315486	AKR7A3	-0.883104																		GOTERM_BP_DIRECT	GO:0045862~positive regulation of proteolysis	4	0.606061	0.0254321	CYFIP2, FBXW11, PLK1, BAK1	630	20	19462	6.17841	1	0.727453	0.719613
NNMT	0.947782	DNAJC17	-0.798435																		GOTERM_BP_DIRECT	GO:0071560~cellular response to transforming growth factor beta stimulus	7	1.06061	0.0254696	COL1A1, CLEC3B, COL4A2, ARG1, NR3C1, CLDN1, FBN1	630	70	19462	3.08921	1	0.727453	0.719613
CXCL13	0.315803	SACS	-2.57044																		GOTERM_BP_DIRECT	GO:0048261~negative regulation of receptor-mediated endocytosis	3	0.454545	0.025658	APOC2, APOC1, APOC3	630	8	19462	11.5845	1	0.727453	0.719613
NAMPT	0.160532	STX2	-0.70803																		GOTERM_BP_DIRECT	GO:0032489~regulation of Cdc42 protein signal transduction	3	0.454545	0.025658	APOC3, APOA1, APOE	630	8	19462	11.5845	1	0.727453	0.719613
SIGMAR1	0.353769	VKORC1	-0.505708																		GOTERM_BP_DIRECT	GO:0006776~vitamin A metabolic process	3	0.454545	0.025658	ALDH1A2, RBP1, LIPA	630	8	19462	11.5845	1	0.727453	0.719613
RAB5B	0.377829	NT5DC1	-0.741689																		GOTERM_BP_DIRECT	GO:0072378~blood coagulation, fibrin clot formation	3	0.454545	0.025658	FGB, FGA, FGG	630	8	19462	11.5845	1	0.727453	0.719613
GNAI1	0.209148	RBM7	-1.25695																		GOTERM_BP_DIRECT	GO:0031424~keratinization	8	1.21212	0.0279427	KRT17, KRT4, KRT2, KRT7, KRT77, SFN, KRT6B, KRT6A	630	91	19462	2.71579	1	0.784958	0.776499
MYH14	0.603615	HMGN2	-0.496129																		GOTERM_BP_DIRECT	GO:0019433~triglyceride catabolic process	4	0.606061	0.0289754	LIPC, CPS1, APOC3, APOA5	630	21	19462	5.8842	1	0.792167	0.78363
PURB	0.387223	GTPBP1	-1.19302																		GOTERM_BP_DIRECT	GO:0002526~acute inflammatory response	4	0.606061	0.0289754	VNN1, APOA2, LIPA, S100A8	630	21	19462	5.8842	1	0.792167	0.78363
PAFAH1B3	-0.0352371	PPIL3	-1.45203																		GOTERM_BP_DIRECT	GO:0006693~prostaglandin metabolic process	4	0.606061	0.0289754	HPGD, GSTA1, AKR1C4, PTGR2	630	21	19462	5.8842	1	0.792167	0.78363
GDPD1	0.286737	PACS1	-0.841257																		GOTERM_BP_DIRECT	GO:0031640~killing of cells of other organism	8	1.21212	0.029435	LGALS3, C9, PLA2G2A, CXCL13, HMGN2, KNG1, LTF, KRT6A	630	92	19462	2.68627	1	0.79761	0.789014
TSPO	-0.104414	INTS1	-1.21429																		GOTERM_BP_DIRECT	GO:0007162~negative regulation of cell adhesion	6	0.909091	0.0298947	PLXND1, MDK, PODXL, ADAM10, HSPG2, KNG1	630	54	19462	3.43245	1	0.799661	0.791043
RDH10	0.475943	ANKFY1	-0.987319																		GOTERM_BP_DIRECT	GO:0001501~skeletal system development	10	1.51515	0.030033	COL1A1, COL18A1, COL2A1, COL1A2, AHSG, HEXB, COL5A2, ALPL, EPHA2, FBN1	630	134	19462	2.30538	1	0.799661	0.791043
FKBP7	0.220215	PLEKHA7	-0.554134																		GOTERM_BP_DIRECT	GO:0007494~midgut development	3	0.454545	0.0322919	CPS1, ALDH1A2, HMGCS2	630	9	19462	10.2974	1	0.843094	0.834007
HP1BP3	0.254931	MAD2L1	-0.864587																		GOTERM_BP_DIRECT	GO:0070837~dehydroascorbic acid transport	3	0.454545	0.0322919	SLC2A1, SLC2A2, SLC2A3	630	9	19462	10.2974	1	0.843094	0.834007
BDH2	0.546515	TMEM147	-0.749623																		GOTERM_BP_DIRECT	GO:0046470~phosphatidylcholine metabolic process	4	0.606061	0.0327656	PLA2G2A, APOA1, APOA4, APOA5	630	22	19462	5.61674	1	0.843094	0.834007
VIM	0.701082	UBE2R2	-0.657299																		GOTERM_BP_DIRECT	GO:0071711~basement membrane organization	4	0.606061	0.0327656	COL3A1, COL4A1, CAV2, NID2	630	22	19462	5.61674	1	0.843094	0.834007
PFKM	0.0400664	MED10	-1.2248																		GOTERM_BP_DIRECT	GO:0009888~tissue development	5	0.757576	0.0334828	LAMA1, LAMB1, LAMC1, HSPG2, MLF2	630	38	19462	4.06475	1	0.85437	0.845162
SLPI	0.122178	INIP	-0.83866																		GOTERM_BP_DIRECT	GO:0007040~lysosome organization	6	0.909091	0.0342836	CLN3, NAGLU, AKTIP, HEXB, NAGPA, LIPA	630	56	19462	3.30986	1	0.867573	0.858223
KRT13	0.213321	NASP	-1.07893																		GOTERM_BP_DIRECT	GO:0001937~negative regulation of endothelial cell proliferation	5	0.757576	0.0363887	ATP5IF1, SPARC, CAV2, APOH, APOE	630	39	19462	3.96052	1	0.908734	0.89894
BTN2A1	0.205456	CDK6	-0.702455																		GOTERM_BP_DIRECT	GO:0045861~negative regulation of proteolysis	4	0.606061	0.0368005	CLN3, SERPINE2, KNG1, INS	630	23	19462	5.37253	1	0.908734	0.89894
RPLP0P6	0.597662	STARD7	-0.537861																		GOTERM_BP_DIRECT	GO:0030261~chromosome condensation	4	0.606061	0.0368005	H1-5, HMGA2, H1-10, H1-3	630	23	19462	5.37253	1	0.908734	0.89894
CCNA2	0.26336	PHKB	-0.857734																		GOTERM_BP_DIRECT	GO:0006805~xenobiotic metabolic process	9	1.36364	0.0376597	VKORC1, SULT1B1, GSTA2, GSTA1, UGT2B17, CYP1B1, CES3, UGT1A6, CBR3	630	118	19462	2.35617	1	0.922513	0.912571
MT-ATP6	0.151383	DHX16	-0.915049																		GOTERM_BP_DIRECT	GO:0019065~receptor-mediated endocytosis of virus by host cell	3	0.454545	0.0395145	DPP4, CTSL, CAV2	630	10	19462	9.26762	1	0.952704	0.942437
CBR3	0.0505218	MET	-0.702858																		GOTERM_BP_DIRECT	GO:0005980~glycogen catabolic process	3	0.454545	0.0395145	STBD1, PYGL, PFKM	630	10	19462	9.26762	1	0.952704	0.942437
NOS1AP	0.384207	PABPC1	-0.73712																		GOTERM_BP_DIRECT	GO:0034622~cellular macromolecular complex assembly	4	0.606061	0.0410773	FGB, FGA, FGG, PDE4DIP	630	24	19462	5.14868	1	0.975029	0.964521
CLGN	0.0554091	HNRNPA3	-0.812299																		GOTERM_BP_DIRECT	GO:0071294~cellular response to zinc ion	4	0.606061	0.0410773	MT2A, P2RX4, TSPO, MT1E	630	24	19462	5.14868	1	0.975029	0.964521
PSAT1	0.0925998	WDHD1	-0.743295																		GOTERM_BP_DIRECT	GO:0071320~cellular response to cAMP	6	0.909091	0.0415794	CPS1, GPD1, AKAP7, CYP1B1, PKD2, FBP1	630	59	19462	3.14157	1	0.979355	0.968801
ARRB2	0.0399582	USP8	-0.69852																		GOTERM_BP_DIRECT	GO:0072659~protein localization to plasma membrane	11	1.66667	0.0420814	CLN3, NHERF2, PACS1, FRMD8, EMP2, TTC7A, PDZK1, F11R, RAPGEF6, EPHA2, S100A10	630	165	19462	2.05947	1	0.983613	0.973013
H1-10	0.0586814	ARL3	-0.507306																		GOTERM_BP_DIRECT	GO:0032355~response to estradiol	8	1.21212	0.045318	COL1A1, GGT5, ANXA1, HPGD, MAP1B, ALDH1A2, CYP1B1, AGT	630	101	19462	2.4469	1	0.998443	0.987682
RFTN1	1.2238	TUBB2B	-0.4324																		GOTERM_BP_DIRECT	GO:0042908~xenobiotic transport	4	0.606061	0.0455927	SLC7A5, SLC31A1, SLC2A1, ABCC10	630	25	19462	4.94273	1	0.998443	0.987682
RHBDD2	0.400727	MAP1B	-0.353007																		GOTERM_BP_DIRECT	GO:0051000~positive regulation of nitric-oxide synthase activity	4	0.606061	0.0455927	SCARB1, NOS1AP, APOE, INS	630	25	19462	4.94273	1	0.998443	0.987682
SOS2	0.224655	H1-3	-0.733117																		GOTERM_BP_DIRECT	GO:0042246~tissue regeneration	4	0.606061	0.0455927	MDK, CPQ, PLG, APOA5	630	25	19462	4.94273	1	0.998443	0.987682
PHPT1	0.508547	NFIC	-0.0224926																		GOTERM_BP_DIRECT	GO:0001895~retina homeostasis	5	0.757576	0.045952	POTEJ, ALB, HSPB1, IGHA1, LTF	630	42	19462	3.67763	1	0.998443	0.987682
SLC7A11	0.723704	SLC2A1	-0.119172																		GOTERM_BP_DIRECT	GO:0009636~response to toxic substance	7	1.06061	0.0470828	PON3, DDC, CPS1, PON2, CYP1B1, SLC7A11, CLDN1	630	81	19462	2.66968	1	0.998443	0.987682
HSD17B2	0.935359	H2AZ2	-0.246469																		GOTERM_BP_DIRECT	GO:0045922~negative regulation of fatty acid metabolic process	3	0.454545	0.0472809	UGT1A4, UGT1A6, INS	630	11	19462	8.42511	1	0.998443	0.987682
SIRPA	0.398858	H4C16	-0.235739																		GOTERM_BP_DIRECT	GO:0032964~collagen biosynthetic process	3	0.454545	0.0472809	COL1A1, COL5A1, ARG1	630	11	19462	8.42511	1	0.998443	0.987682
TIMM22	0.103482	H2BC12L	-0.33006																		GOTERM_BP_DIRECT	GO:0032680~regulation of tumor necrosis factor production	3	0.454545	0.0472809	SIRPA, CD47, LTF	630	11	19462	8.42511	1	0.998443	0.987682
SCRN1	0.391233	H3C3	-0.435189																		GOTERM_BP_DIRECT	GO:0033539~fatty acid beta-oxidation using acyl-CoA dehydrogenase	3	0.454545	0.0472809	GCDH, ACAD11, ACADS	630	11	19462	8.42511	1	0.998443	0.987682
KRT17	1.02122	H2AC7	-0.357423																		GOTERM_BP_DIRECT	GO:0071803~positive regulation of podosome assembly	3	0.454545	0.0472809	FSCN1, LCP1, ARHGEF5	630	11	19462	8.42511	1	0.998443	0.987682
CKB	1.0629	MAPK4	-0.354641																		GOTERM_BP_DIRECT	GO:0006703~estrogen biosynthetic process	3	0.454545	0.0472809	DHRS11, HSD17B2, HSD17B11	630	11	19462	8.42511	1	0.998443	0.987682
DPP4	0.796941	ARID4B	-0.691433																		GOTERM_BP_DIRECT	GO:0006707~cholesterol catabolic process	3	0.454545	0.0472809	SCARB1, AKR1D1, APOE	630	11	19462	8.42511	1	0.998443	0.987682
KRT4	0.62302	HMGA2	-0.323604																		GOTERM_BP_DIRECT	GO:0038063~collagen-activated tyrosine kinase receptor signaling pathway	3	0.454545	0.0472809	COL1A1, COL4A2, COL4A1	630	11	19462	8.42511	1	0.998443	0.987682
PGRMC1	0.0495898	C6ORF89	-0.268652																		GOTERM_BP_DIRECT	GO:0007417~central nervous system development	10	1.51515	0.0511875	ARSA, MARCKS, MARCKSL1, COL2A1, SLC2A1, CAPG, TAGLN3, GBA2, NES, PTS	630	148	19462	2.0873	1	1	0.989546
DPYSL5	0.0912388	MT-CO1	-0.108511																		GOTERM_BP_DIRECT	GO:0001889~liver development	7	1.06061	0.0519433	PHF2, NAGLU, ARG1, ALDH1A2, HMGCS2, PKD2, MET	630	83	19462	2.60535	1	1	0.989546
DGLUCY	0.426164	DDX19B	-0.177762																		GOTERM_BP_DIRECT	GO:0065003~macromolecular complex assembly	10	1.51515	0.0548465	FGB, FGA, NHERF2, FGG, SLC2A1, PDE4DIP, CAPG, LAMC1, NDUFAF1, CLGN	630	150	19462	2.05947	1	1	0.989546
SLC66A2	0.456676	RTN1	-0.596245																		GOTERM_BP_DIRECT	GO:0006699~bile acid biosynthetic process	4	0.606061	0.0553228	HSD3B7, ACOX2, AKR1D1, AKR1C4	630	27	19462	4.5766	1	1	0.989546
HNRNPCL1	0.440011	CYFIP2	-0.372316																		GOTERM_BP_DIRECT	GO:0009165~nucleotide biosynthetic process	3	0.454545	0.0555486	DCTD, ME1, TK2	630	12	19462	7.72302	1	1	0.989546
TMEM19	0.130218	CRABP1	-0.114102																		GOTERM_BP_DIRECT	GO:0046931~pore complex assembly	3	0.454545	0.0555486	PDZD11, ADAM10, PLEKHA7	630	12	19462	7.72302	1	1	0.989546
DHRS3	0.538003	BGN	-0.229447																		GOTERM_BP_DIRECT	GO:2001028~positive regulation of endothelial cell chemotaxis	3	0.454545	0.0555486	P2RX4, HSPB1, MET	630	12	19462	7.72302	1	1	0.989546
TTYH3	0.225063	GYS2	-0.0734475																		GOTERM_BP_DIRECT	GO:0009313~oligosaccharide catabolic process	3	0.454545	0.0555486	HEXB, NEU1, CTBS	630	12	19462	7.72302	1	1	0.989546
ACTC1	0.233007	NCAM1	-0.00274809																		GOTERM_BP_DIRECT	GO:0031076~embryonic camera-type eye development	3	0.454545	0.0555486	RDH10, ALDH1A2, NES	630	12	19462	7.72302	1	1	0.989546
DES	0.308323	HDAC8	-0.216291																		GOTERM_BP_DIRECT	GO:0033540~fatty acid beta-oxidation using acyl-CoA oxidase	3	0.454545	0.0555486	ACOX2, CROT, ACAA1	630	12	19462	7.72302	1	1	0.989546
AGAP3	0.579549	C17ORF49	-0.274005																		GOTERM_BP_DIRECT	GO:0021670~lateral ventricle development	3	0.454545	0.0555486	CDK6, DNAH5, TSKU	630	12	19462	7.72302	1	1	0.989546
COTL1	0.0935541	PHGDH	-0.45285																		GOTERM_BP_DIRECT	GO:0070831~basement membrane assembly	3	0.454545	0.0555486	LAMB1, LAMC1, MLF2	630	12	19462	7.72302	1	1	0.989546
LAGE3	0.0991422	PHF2	-0.0946507																		GOTERM_BP_DIRECT	GO:0007005~mitochondrion organization	7	1.06061	0.0597875	RAB32, PRDX3, HMGCL, MARCKS, MTFP1, CAV2, LIPA	630	86	19462	2.51447	1	1	0.989546
BCAT1	0.525679	MARCKS	-0.48708																		GOTERM_BP_DIRECT	GO:0042744~hydrogen peroxide catabolic process	4	0.606061	0.0605281	PRDX3, HBG1, HBB, APOA4	630	28	19462	4.41315	1	1	0.989546
SULT1E1	0.707899	THNSL1	-0.0145084																		GOTERM_BP_DIRECT	GO:1902042~negative regulation of extrinsic apoptotic signaling pathway via death domain receptors	4	0.606061	0.0605281	FGB, FGA, TMBIM1, FGG	630	28	19462	4.41315	1	1	0.989546
S100A8	0.0930015	TMEM109	-0.303884																		GOTERM_BP_DIRECT	GO:0042311~vasodilation	5	0.757576	0.0606676	CPS1, APOE, KNG1, AGT, INS	630	46	19462	3.35783	1	1	0.989546
RBP1	0.331344	ANXA13	-0.0629753																		GOTERM_BP_DIRECT	GO:0022617~extracellular matrix disassembly	5	0.757576	0.0606676	ADAM10, PLG, LCP1, CTSV, LAMC1	630	46	19462	3.35783	1	1	0.989546
S100A9	0.220621	H1-5	-0.701259																		GOTERM_BP_DIRECT	GO:0007160~cell-matrix adhesion	8	1.21212	0.0633364	FGB, FGA, VTN, COL3A1, FGL1, FGG, EMP2, NID2	630	109	19462	2.26731	1	1	0.989546
KRT7	1.41858	HABP2	-0.867409																		GOTERM_BP_DIRECT	GO:0060621~negative regulation of cholesterol import	2	0.30303	0.0635958	APOA2, APOC3	630	2	19462	30.8921	1	1	0.989546
COL18A1	0.400993	AOC3	-0.16359																		GOTERM_BP_DIRECT	GO:0010902~positive regulation of very-low-density lipoprotein particle remodeling	2	0.30303	0.0635958	APOC2, APOA5	630	2	19462	30.8921	1	1	0.989546
TSKU	0.266954	FSTL1	-0.474534																		GOTERM_BP_DIRECT	GO:0071349~cellular response to interleukin-12	2	0.30303	0.0635958	SIRPA, CD47	630	2	19462	30.8921	1	1	0.989546
NID2	1.43518	MDK	-1.25253																		GOTERM_BP_DIRECT	GO:1904016~response to Thyroglobulin triiodothyronine	2	0.30303	0.0635958	GLB1, SLC2A1	630	2	19462	30.8921	1	1	0.989546
STS	0.994478	APOE	-0.850405																		GOTERM_BP_DIRECT	GO:0001887~selenium compound metabolic process	2	0.30303	0.0635958	SELENOP, SEPHS2	630	2	19462	30.8921	1	1	0.989546
HSPG2	0.872172	CLDN6	-0.587507																		GOTERM_BP_DIRECT	GO:0070194~synaptonemal complex disassembly	2	0.30303	0.0635958	PLK1, HSPA2	630	2	19462	30.8921	1	1	0.989546
DSG1	0.743337	UPP1	-0.281933																		GOTERM_BP_DIRECT	GO:0032653~regulation of interleukin-10 production	2	0.30303	0.0635958	CD47, HLA-DRB1	630	2	19462	30.8921	1	1	0.989546
LAMB1	0.632629	CLEC3B	-0.96577																		GOTERM_BP_DIRECT	GO:0034014~response to triglyceride	2	0.30303	0.0635958	APOA4, HMGCS2	630	2	19462	30.8921	1	1	0.989546
LAMC1	0.690917	PODXL	-0.704908																		GOTERM_BP_DIRECT	GO:0042340~keratan sulfate catabolic process	2	0.30303	0.0635958	GLB1, GNS	630	2	19462	30.8921	1	1	0.989546
GSDMA	0.851767	DMGDH	-1.15236																		GOTERM_BP_DIRECT	GO:0071830~triglyceride-rich lipoprotein particle clearance	2	0.30303	0.0635958	APOE, LIPA	630	2	19462	30.8921	1	1	0.989546
FLG	0.493105	PKD2	-0.805893																		GOTERM_BP_DIRECT	GO:0070488~neutrophil aggregation	2	0.30303	0.0635958	S100A9, S100A8	630	2	19462	30.8921	1	1	0.989546
KRT2	1.00505	RNF113A	-0.263535																		GOTERM_BP_DIRECT	GO:0010124~phenylacetate catabolic process	2	0.30303	0.0635958	PON3, ACAA1	630	2	19462	30.8921	1	1	0.989546
RSPRY1	0.540898	ISG20	-0.691511																		GOTERM_BP_DIRECT	GO:1903225~negative regulation of endodermal cell differentiation	2	0.30303	0.0635958	COL5A1, COL5A2	630	2	19462	30.8921	1	1	0.989546
ORM1	0.655359	DAGLB	-0.356649																		GOTERM_BP_DIRECT	GO:0034379~very-low-density lipoprotein particle assembly	3	0.454545	0.0642771	LPCAT3, APOC1, APOC3	630	13	19462	7.12894	1	1	0.989546
EMP2	0.84149	PAWR	-0.123155																		GOTERM_BP_DIRECT	GO:0051918~negative regulation of fibrinolysis	3	0.454545	0.0642771	VTN, APOH, PLG	630	13	19462	7.12894	1	1	0.989546
MAU2	0.85376	ANAPC4	-0.293771																		GOTERM_BP_DIRECT	GO:0006825~copper ion transport	3	0.454545	0.0642771	ATP7B, SLC31A1, COX17	630	13	19462	7.12894	1	1	0.989546
GTPBP3	1.17005	ITM2B	-0.408874																		GOTERM_BP_DIRECT	GO:0045429~positive regulation of nitric oxide biosynthetic process	5	0.757576	0.0646925	P2RX4, NOS1AP, HBB, PKD2, AGT	630	47	19462	3.28639	1	1	0.989546
GATM	1.09312	NDOR1	-0.422735																		GOTERM_BP_DIRECT	GO:0050860~negative regulation of T cell receptor signaling pathway	4	0.606061	0.0659531	LGALS3, PAWR, PHPT1, GBP1	630	29	19462	4.26097	1	1	0.989546
COL12A1	1.30506	BAK1	-0.398752																		GOTERM_BP_DIRECT	GO:1901135~carbohydrate derivative metabolic process	4	0.606061	0.0659531	SULT1B1, NAGLU, SULT1E1, HEXB	630	29	19462	4.26097	1	1	0.989546
FIBP	1.56006	TIMELESS	-0.694982																		GOTERM_BP_DIRECT	GO:0008283~cell proliferation	11	1.66667	0.0677558	PURB, UCHL1, MARCKSL1, ENPEP, ALDH1A2, IL18, CKS2, BAK1, LIPA, SDCBP2, H3-3A	630	180	19462	1.88785	1	1	0.989546
VWA1	0.457794	TUBAL3	-0.61871																		GOTERM_BP_DIRECT	GO:0006091~generation of precursor metabolites and energy	5	0.757576	0.0688534	GYS2, ATP5IF1, COX17, PHKB, CROT	630	48	19462	3.21792	1	1	0.989546
ARG1	0.353578	UCHL1	-1.06281																		GOTERM_BP_DIRECT	GO:0001935~endothelial cell proliferation	4	0.606061	0.0715924	SCARB1, CAV2, APOA1, LIPA	630	30	19462	4.11894	1	1	0.989546
ADH1C	0.917969	FHL1	-0.254922																		GOTERM_BP_DIRECT	GO:0030168~platelet activation	6	0.909091	0.0722023	FGB, FGA, COL3A1, PLSCR1, SERPINE2, FGG	630	69	19462	2.68627	1	1	0.989546
CPS1	0.595505	SH3BGRL	-0.448838																		GOTERM_BP_DIRECT	GO:0042130~negative regulation of T cell proliferation	5	0.757576	0.0731488	ARG1, PLA2G2A, PAWR, PDE5A, HLA-DRB1	630	49	19462	3.15225	1	1	0.989546
SLC25A1	0.719333	RIT1	-0.860307																		GOTERM_BP_DIRECT	GO:0034383~low-density lipoprotein particle clearance	3	0.454545	0.0734282	SCARB1, CES3, LIPA	630	14	19462	6.61973	1	1	0.989546
RAB32	0.528504	SEMG2	-0.417752																		GOTERM_BP_DIRECT	GO:0050729~positive regulation of inflammatory response	8	1.21212	0.0765276	MDK, PLA2G2A, IL18, CD47, IFI35, S100A9, S100A8, AGT	630	114	19462	2.16786	1	1	0.989546
NEU1	0.466323	PTMA	-0.773849																		GOTERM_BP_DIRECT	GO:0051149~positive regulation of muscle cell differentiation	3	0.454545	0.0829655	LAMA1, LAMB1, LAMC1	630	15	19462	6.17841	1	1	0.989546
NHLRC3	1.27342	POLE3	-0.643423																		GOTERM_BP_DIRECT	GO:0046323~glucose import	3	0.454545	0.0829655	SLC2A1, SLC2A2, SLC2A3	630	15	19462	6.17841	1	1	0.989546
NSUN6	0.662051	CHCHD5	-0.684935																		GOTERM_BP_DIRECT	GO:0034116~positive regulation of heterotypic cell-cell adhesion	3	0.454545	0.0829655	FGB, FGA, FGG	630	15	19462	6.17841	1	1	0.989546
POLG2	0.712019	TTC33	-0.240876																		GOTERM_BP_DIRECT	GO:0008654~phospholipid biosynthetic process	4	0.606061	0.0834891	GNPAT, LPGAT1, HEXB, AGPAT3	630	32	19462	3.86151	1	1	0.989546
DOHH	0.477263	FUS	-0.726949																		GOTERM_BP_DIRECT	GO:0030148~sphingolipid biosynthetic process	5	0.757576	0.0868245	CERS4, SPTLC3, ORMDL2, ORMDL3, SGPP1	630	52	19462	2.97039	1	1	0.989546
ARPC5L	2.27663	H3Y2	-0.435428																		GOTERM_BP_DIRECT	GO:0043547~positive regulation of GTPase activity	11	1.66667	0.0894535	BIN1, IQSEC1, CAV2, CHN2, ERBB2, RGN, PKP4, F11R, RAPGEF6, SOS2, S100A10	630	190	19462	1.78849	1	1	0.989546
ORMDL3	1.45303	UBL7	-0.28495																		GOTERM_BP_DIRECT	GO:0035633~maintenance of permeability of blood-brain barrier	4	0.606061	0.0897338	NAGLU, LAMC1, F11R, CLDN1	630	33	19462	3.74449	1	1	0.989546
METTL2B	0.491053	CRBN	-0.553464																		GOTERM_BP_DIRECT	GO:0008210~estrogen metabolic process	4	0.606061	0.0897338	UGT2B10, SULT1E1, UGT2B17, CYP1B1	630	33	19462	3.74449	1	1	0.989546
NUDCD3	0.966658	PSIP1	-0.55139																		GOTERM_BP_DIRECT	GO:0001523~retinoid metabolic process	4	0.606061	0.0897338	ADH1B, RDH10, AKR1C4, DHRS3	630	33	19462	3.74449	1	1	0.989546
TBCC	0.726593	UNC119B	-0.4977																		GOTERM_BP_DIRECT	GO:0009887~animal organ morphogenesis	9	1.36364	0.0899337	COL18A1, LAMA1, FHL1, LAMB1, EVL, LAMC1, STX2, HSPG2, MLF2	630	142	19462	1.95795	1	1	0.989546
IFNGR1	0.484502	RANBP6	-0.273228																		GOTERM_BP_DIRECT	GO:0032543~mitochondrial translation	7	1.06061	0.0907416	MRPL52, MRPL30, MRPS14, MRPL18, MRPS12, MRPL28, MRPL34	630	96	19462	2.25255	1	1	0.989546
FKBP11	2.12865	NAP1L1	-0.383253																		GOTERM_BP_DIRECT	GO:0061844~antimicrobial humoral immune response mediated by antimicrobial peptide	8	1.21212	0.0912076	LGALS3, H2BC12L, CXCL13, HMGN2, S100A9, KNG1, LTF, KRT6A	630	119	19462	2.07678	1	1	0.989546
S100A10	1.03243	EPHA2	-0.633404																		GOTERM_BP_DIRECT	GO:0051496~positive regulation of stress fiber assembly	5	0.757576	0.0916396	APOA1, EVL, CD47, ARHGEF5, S100A10	630	53	19462	2.91435	1	1	0.989546
FLG2	1.22682	SPARC	-0.692467																		GOTERM_BP_DIRECT	GO:0015909~long-chain fatty acid transport	3	0.454545	0.0928545	FABP3, PLIN2, APOE	630	16	19462	5.79226	1	1	0.989546
PGAM2	1.79351	FBXL12	-1.27816																		GOTERM_BP_DIRECT	GO:0051290~protein heterotetramerization	3	0.454545	0.0928545	KRT10, PKD2, CBR4	630	16	19462	5.79226	1	1	0.989546
CFB	1.80246	TMEM165	-1.00034																		GOTERM_BP_DIRECT	GO:0043171~peptide catabolic process	3	0.454545	0.0928545	ENPEP, CPQ, ANPEP	630	16	19462	5.79226	1	1	0.989546
PDLIM2	1.73045	HSPA2	-0.784307																		GOTERM_BP_DIRECT	GO:0030421~defecation	2	0.30303	0.093863	MDK, LIPA	630	3	19462	20.5947	1	1	0.989546
HGD	0.979366	DNAH5	-0.774692																		GOTERM_BP_DIRECT	GO:1903052~positive regulation of proteolysis involved in cellular protein catabolic process	2	0.30303	0.093863	ATP5IF1, RGN	630	3	19462	20.5947	1	1	0.989546
CLDN1	1.07085	APOC1	-1.4918																		GOTERM_BP_DIRECT	GO:0035461~vitamin transmembrane transport	2	0.30303	0.093863	SCARB1, GC	630	3	19462	20.5947	1	1	0.989546
HADH	1.36676	SEPHS2	-0.997622																		GOTERM_BP_DIRECT	GO:0034447~very-low-density lipoprotein particle clearance	2	0.30303	0.093863	APOC1, APOE	630	3	19462	20.5947	1	1	0.989546
SDCBP2	1.98002	ATG2A	-0.773274																		GOTERM_BP_DIRECT	GO:0034371~chylomicron remodeling	2	0.30303	0.093863	APOC2, APOA4	630	3	19462	20.5947	1	1	0.989546
TK2	1.42855	CCNK	-0.528404																		GOTERM_BP_DIRECT	GO:0071674~mononuclear cell migration	2	0.30303	0.093863	LGALS3, PLG	630	3	19462	20.5947	1	1	0.989546
SERPIND1	1.04731	FOXA2	-0.669146																		GOTERM_BP_DIRECT	GO:0019731~antibacterial humoral response	6	0.909091	0.0993368	IGHG4, H2BC12L, SEMG2, SLPI, IGHA1, LTF	630	76	19462	2.43885	1	1	0.989546
MPC1	1.49045	MRPL34	-0.813283
ACADS	0.958777	FOLR1	-0.349503
GPD1	1.35762	C2ORF76	-0.808359
SFXN5	1.056	SEPSECS	-0.413084
PYGL	1.05767	UTP23	-0.189249
AGT	1.50867	BRAP	-0.619903
SCARB1	1.03104	PWWP2A	-0.708887
BAIAP2	1.25855	CNBP	-0.477457
SLC25A20	1.1842	EXOG	-0.405696
PAPSS2	0.998133	MTMR14	-0.529564
ANPEP	1.93351	RSF1	-0.804607
LPGAT1	1.21835	ORMDL2	-0.368441
HIRIP3	1.1338	EFHD1	-1.00799
S100A6	2.51489	MAL2	-1.49179
EZHIP	1.00143	PSMB8	-1.03404
DSC1	1.40203	DERL1	-1.1408
ADCK5	1.38116	SLC7A5	-0.89972
HSDL2	1.15075	MARCKSL1	-1.09447
LPCAT3	1.36262	GGT5	-1.08443
SLC17A5	1.94506	POLR2D	-0.910262
TMEM230	0.780494	TOMM6	-1.09043
LMCD1	0.879257	UBE2J2	-1.10144
HMGCS2	1.71123	H3-3A	-1.15298
GSTA2	3.97731	ANKRD44	-0.92078
HPX	2.22758	CNOT4	-0.986642
LCP1	1.21979	NACC1	-1.04212
BIN1	1.11521	INTS12	-1.3413
S100A14	2.08747	HMGN5	-1.09837
APOA4	2.62158	CACFD1	-0.898912
S100A16	1.15371	HNRNPA0	-0.990273
FGB	1.97332	SRSF6	-1.04331
FAM151A	3.06395	SPIN1	-1.09594
DDC	1.45488	MED27	-0.841778
CAV2	1.7938	ABCC10	-1.28615
NAGPA	4.12962	FSCN1	-0.847443
C5ORF15	1.13318	CHN2	-1.23984
SAMHD1	1.6357	POU2F1	-1.70247
COMTD1	2.03724	KDM3B	-1.12133
GSTA1	2.97716	SERPINE2	-1.68609
MYL3	1.14041	SAP130	-2.69588
KRT6B	1.18023	MASTL	-1.14626
FGG	2.25127	CES3	-0.368258
AFP	2.98337	DNAAF2	-0.974825
C12ORF75	1.24842	METTL26	-0.628338
BDH1	1.00661	CCN1	-0.630645
ACOX2	1.20302	BCL7B	-0.852663
AACS	1.37281	LAPTM4A	-0.426348
CHMP4A	1.72972	CTSV	-0.983999
HSPA12A	0.943204	COX17	-0.64789
POTEJ	1.06975	PLA2G2A	-0.593561
RGN	1.90183	STOM	-0.33856
REEP6	1.54653	PLD3	-1.04873
CHI3L1	2.08801	PLSCR1	-0.583923
MLF2	0.80552	CEP83	-0.85519
FABP3	1.16646	XPO6	-1.34237
SYNGR1	0.778159	MRPL30	-0.224731
COL1A1	0.869243
MRPL52	1.09639
NMT2	0.598828
CAVIN1	0.800313
UQCC3	0.986744
PDLIM5	0.636089
PCSK6	0.742467
FAM162A	0.957761
SYNPO	0.591908
PLEKHA6	1.08799
CMPK1	0.679868
LSM5	0.68239
KCMF1	0.952482
LIPA	0.932596
COL2A1	2.06804
KRT6A	0.779595
SIAE	1.20423
GNS	1.31761
HEXB	0.831769
GGH	0.790549
PRCP	0.578257
PLG	1.19647
RAB27A	0.799614
RNF170	0.74706
ATP5IF1	0.803309
TAGLN3	1.08673
PDE5A	0.212011
ABRACL	0.571684
APOA1	0.342134
PTS	0.23256
ACAD11	0.636582
KRT77	0.547087
S100A13	0.219728
KPRP	0.435407
PLA2G12B	0.255997
PDZK1	0.457475
CDC37L1	0.172229
F11R	0.474086
ENPEP	0.0986533
STK11IP	0.293873
MTRR	0.357329
PYM1	1.62106
CLK3	0.631112
COQ3	0.308276
CD302	0.777483
APOC2	0.331
RAB17	0.244373
SGPP1	0.475825
MRPL28	0.647756
EBP	1.16758
DPYSL3	0.902548
MFGE8	1.06364
DPYS	1.15326
KRT10	0.954085
S100A2	1.11556
TAGLN	1.03307
FBP1	1.42349
UGT2B10	1.73443
ACAA1	1.29876
FGA	2.1764
MSMO1	1.22281
HSD11B1	1.40484
UGT1A6	0.905707
AKR1C4	1.03783
AFTPH	0.843403
HDAC10	0.994031
OARD1	1.03792
HTATIP2	0.236281
FTL	0.854341
LAMA1	0.758847
COL4A1	0.794703
COL4A2	0.719365
HPGD	1.09678
UGT1A4	0.771872
HLA-DRB1	1.12095
ADH1B	0.440155
HBB	0.522411
VNN1	0.505894
SURF4	0.627004
DNAJC12	0.681058
LGALS3	1.18516
CBR4	2.31633
DNAJC25	1.29165
NT5DC3	1.05791
DHRS11	1.24481
PLIN2	1.38887
SULT1B1	2.31719
ARL8A	1.29839
GBP1	1.10951
AGPAT3	1.3606
ARHGEF5	0.827521
MTG2	0.563929
SEC14L1	1.28954
KIF20A	0.437096
ABHD6	0.561022
POTEKP	0.590251
FBXW11	0.967926
CHRAC1	3.68709
DNAJC30	1.03211
RPL26L1	0.991501
TSPAN7	1.79211
ULK3	1.15321
NDRG1	1.17476
APOC3	0.884478
AKR1D1	0.488883
MRPS12	0.663919
POLR1E	0.319781
RBP5	0.787324
PLK1	1.38281
RNASET2	1.18701
TMCO3	1.30158
AAK1	2.97242
IBTK	0.979681
CNRIP1	0.0853856
NCALD	0.625997
EVL	0.404223
CYP1B1	0.445109
PLXND1	0.346559
RPRD2	0.437654
MT-ND4	0.761436
DOCK5	1.39094
LPIN2	1.14044

## Sheet: 15 vs 30
Up regulation (273)	log2 (Fold change)	Down regulation (270)	log2 (Fold change)			KEGG_PATHWAY															GO BP															GO CC
ANXA1	0.649392	SERPING1	-0.335186			Category	Term	Count	%	PValue	Genes	List Total	Pop Hits	Pop Total	Fold Enrichment	Bonferroni	Benjamini	FDR			Category	Term	Count	%	PValue	Genes	List Total	Pop Hits	Pop Total	Fold Enrichment	Bonferroni	Benjamini	FDR			Category	Term	Count	%	PValue	Genes	List Total	Pop Hits	Pop Total	Fold Enrichment	Bonferroni	Benjamini	FDR
CD47	1.29575	APOA5	-0.62163			KEGG_PATHWAY	hsa04142:Lysosome	18	3.31492	1.95431e-06	CTSA, SCARB2, CD63, ARSA, ASAH1, IDUA, CTSV, NAGPA, AP4B1, CTSS, CLN3, LAPTM4A, NAGLU, GLB1, CTSL, NEU1, GUSB, ATP6V0C	291	132	8586	4.02343	0.000570497	0.000570659	0.00055307			GOTERM_BP_DIRECT	GO:0006953~acute-phase response	11	2.02578	1.1198e-07	ITIH4, APCS, SERPINA3, ORM1, PLSCR1, SERPINA1, AHSG, SERPINF2, HP, FN1, INS	519	42	19462	9.82118	0.000295583	0.000191693	0.000190168			GOTERM_CC_DIRECT	GO:0070062~extracellular exosome	173	31.86	4.02666e-42	CYFIP2, SCARB2, UXS1, COL12A1, HP, ARPC5L, F11R, CLU, IGHG3, POTEKP, LGALS3, IGHG4, AKR7A3, NAGLU, POTEJ, NAMPT, ANKFY1, KRT6B, TGM2, ARSA, H2AC7, KRT2, ANXA13, SERPINF2, KRT7, ADAM10, KRT77, PDZK1, HSPG2, RBP4, RBP5, H4C16, SELENOP, SERPING1, S100A4, CES3, ARL8A, PLBD2, FREM2, VPS28, PPIC, KPRP, ENPEP, RAB5B, CRABP2, ARL3, CFI, ENDOD1, HTRA1, NDRG2, NID2, NDRG1, PLD3, KNG1, VTN, HPX, CYB5R1, DPP…	533	2240	20660	2.99365	2.06165e-39	2.06165e-39	1.92072e-39
VTN	1.35762	NIPSNAP3A	-0.496018			KEGG_PATHWAY	hsa04512:ECM-receptor interaction	14	2.57827	7.98797e-06	TNC, FN1, LAMB1, LAMC1, HSPG2, THBS1, VTN, COL1A2, COL6A2, COL6A1, COL6A3, ITGAV, CD47, FREM2	291	89	8586	4.64126	0.00232978	0.00116624	0.0011303			GOTERM_BP_DIRECT	GO:0010951~negative regulation of endopeptidase activity	12	2.20994	1.45222e-07	VTN, SERPINA3, SERPINA1, SERPINE2, AHSG, SERPINC1, SERPINF2, SERPING1, TIMP3, SERPINB9, SERPINB8, KNG1	519	54	19462	8.33312	0.000383312	0.000191693	0.000190168			GOTERM_CC_DIRECT	GO:0005615~extracellular space	118	21.7311	4.29998e-18	SERPINE2, COL12A1, TNC, HP, IFI35, CXCL13, CLU, TSKU, IGHG3, LGALS3, IGHG4, LIPC, H2BC12L, FCGRT, POTEJ, NAMPT, HMGN2, ARSA, POSTN, KRT2, ANXA13, COL23A1, SERPINF2, HSPG2, RBP4, SERPING1, S100A4, MRPL18, CFI, HTRA1, NID2, KNG1, VTN, HPX, S100A16, APOH, C9, S100A13, APOD, SFN, S100A14, IGHA1, AMBP, FN1, INHBE, ATP4A, BMP1, COL1A2, COL5A1, FAM151A, COL5A2, ALB, ALPL, TGFBI, FBN1, LGALS3BP, SERPINA3…	533	1989	20660	2.29959	2.20159e-15	1.09623e-15	1.02129e-15
FLNC	0.788911	SLC2A13	-1.02028			KEGG_PATHWAY	hsa01100:Metabolic pathways	82	15.1013	1.40858e-05	MT-ND4, GDA, MT-CO1, UXS1, MTMR14, COX7C, GBA2, GALNT10, AACS, PPCDC, GYS2, LIPC, STS, NAGLU, SPTLC3, NAMPT, ME1, PHGDH, HMGCS2, GUSB, CA14, VKORC1, ARSA, CERS4, PLA2G12B, ARG1, GPX8, UGT2B17, NME3, DCTD, NDUFS7, BDH1, ACOX2, ALDH1A2, HKDC1, RGN, PDE5A, ATP6V0C, PAFAH1B3, GCDH, ASAH1, DDC, NNMT, CARNMT1, ADH1C, IDUA, MGST3, AKR1D1, COX17, GDPD1, CYP3A4, PTS, AGPAT3, PLD3, ATP5MC1, CYP3A7, HMGCL, …	291	1543	8586	1.568	0.00410462	0.00137101	0.00132876			GOTERM_BP_DIRECT	GO:0043691~reverse cholesterol transport	7	1.28913	4.8824e-06	LIPC, APOC2, APOA2, APOC3, APOA1, APOA4, CLU	519	18	19462	14.583	0.0128068	0.00429651	0.00426233			GOTERM_CC_DIRECT	GO:0005788~endoplasmic reticulum lumen	42	7.73481	6.4232e-18	COL18A1, SERPINA1, SERPINC1, COL12A1, TNC, LAMC1, AFP, THBS1, PRSS23, KNG1, INS, LIPC, STS, DNAJB9, CCN1, ARSA, AHSG, RNASET2, COL23A1, FGG, APOA2, FN1, GPX8, APOA1, ADAM10, LAMB1, APOA4, TOR1B, APOA5, COL3A1, COL1A2, COL5A1, COL6A2, COL5A2, COL6A1, ALB, SERPING1, COL6A3, FKBP7, VWA1, CES3, FBN1	533	311	20660	5.2347	3.28868e-15	1.09623e-15	1.02129e-15
ME1	0.502783	CALML5	-0.340498			KEGG_PATHWAY	hsa04610:Complement and coagulation cascades	13	2.39411	2.86942e-05	FGB, SERPINA1, SERPINE2, SERPINC1, SERPINF2, CFI, FGG, CLU, KNG1, VTN, C9, SERPING1, CD59	291	86	8586	4.46008	0.00834382	0.00209468	0.00203011			GOTERM_BP_DIRECT	GO:0018149~peptide cross-linking	8	1.4733	8.52661e-06	FLG, COL3A1, CSTA, ANXA1, KRT2, FN1, THBS1, TGM2	519	29	19462	10.3446	0.0222589	0.00562756	0.0055828			GOTERM_CC_DIRECT	GO:0072562~blood microparticle	29	5.3407	1.00279e-16	LGALS3BP, APCS, SERPINA3, ITIH4, ORM1, SERPINC1, HP, SLC2A1, CLU, KNG1, IGHG3, VTN, IGHG4, HPX, C9, STOM, GC, IGHA1, FGB, AMBP, AHSG, FGG, SERPINF2, APOA2, FN1, APOA1, APOA4, ALB, SERPING1	533	148	20660	7.5952	5.68434e-14	1.28357e-14	1.19582e-14
OAF	0.361762	VPS28	-0.605819			KEGG_PATHWAY	hsa04510:Focal adhesion	18	3.31492	0.000497831	CAV2, CAV1, TNC, FN1, XIAP, LAMB1, EMP2, LAMC1, THBS1, VTN, COL1A2, COL6A2, COL6A1, ERBB2, COL6A3, ITGAV, FLNC, MET	291	203	8586	2.61622	0.135326	0.0290734	0.0281773			GOTERM_BP_DIRECT	GO:0033700~phospholipid efflux	6	1.10497	1.4128e-05	APOC2, APOA2, APOC3, APOA1, APOA4, APOA5	519	13	19462	17.3072	0.0366113	0.00716766	0.00711065			GOTERM_CC_DIRECT	GO:0005576~extracellular region	119	21.9153	7.08709e-15	GHDC, CALML5, SERPINE2, COL12A1, TNC, HP, CXCL13, CLU, IGHG3, POTEKP, LGALS3, IGHG4, LIPC, CCN1, ARSA, NHLRC3, DNAAF2, SERPINF2, HSPG2, RBP4, H4C16, SELENOP, NINJ1, SERPING1, S100A4, PLBD2, CFI, ENDOD1, HTRA1, NID2, KNG1, VTN, HPX, DPP7, APOH, C9, NEU1, S100A13, APOD, H3C3, IGHA1, CTSA, AMBP, STK11IP, FN1, BMP1, COL1A2, COL5A1, COL5A2, ALB, ALPL, TGFBI, FBN1, LGALS3BP, SERPINA3, CPM, COL18A1, ORM…	533	2213	20660	2.08434	3.63798e-12	7.25718e-13	6.76108e-13
ATP6V0C	0.138959	ALB	-1.5112			KEGG_PATHWAY	hsa04979:Cholesterol metabolism	8	1.4733	0.00150848	LIPC, APOC2, APOH, APOA2, TSPO, APOC3, APOA1, APOA4	291	51	8586	4.62826	0.356485	0.0734128	0.0711501			GOTERM_BP_DIRECT	GO:0014012~peripheral nervous system axon regeneration	5	0.92081	1.62901e-05	MAP1B, TNC, TSPO, APOA4, APOD	519	7	19462	26.785	0.0420947	0.00716766	0.00711065			GOTERM_CC_DIRECT	GO:0043202~lysosomal lumen	19	3.49908	5.6978e-11	CTSA, SCARB2, ARSA, ASAH1, IDUA, RNASET2, BGN, CTSV, HSPG2, DCN, CTSS, PLD3, NAGLU, GLB1, CTSL, NEU1, GC, GUSB, PLBD2	533	98	20660	7.51503	2.91728e-08	4.86213e-09	4.52975e-09
SELENOP	0.388512	CTSL	-0.440228			KEGG_PATHWAY	hsa00600:Sphingolipid metabolism	8	1.4733	0.00211708	CERS4, ARSA, ASAH1, GLB1, SPTLC3, NEU1, GBA2, SGPP1	291	54	8586	4.37113	0.461432	0.0883124	0.0855905			GOTERM_BP_DIRECT	GO:0042632~cholesterol homeostasis	13	2.39411	2.78154e-05	PLA2G12B, CNBP, CAV1, APOA2, IL18, APOA1, APOC3, APOA4, APOA5, TSKU, LIPC, APOC2, TSPO	519	107	19462	4.55596	0.0708023	0.0104904	0.0104069			GOTERM_CC_DIRECT	GO:0031093~platelet alpha granule lumen	14	2.57827	1.62655e-08	FGB, SERPINA3, ORM1, SERPINA1, AHSG, SERPINF2, FGG, FN1, CLU, THBS1, KNG1, TMSB4X, ALB, SERPING1	533	68	20660	7.98036	8.32789e-06	1.1897e-06	1.10838e-06
CAPG	0.29669	ALPL	-0.766498			KEGG_PATHWAY	hsa04974:Protein digestion and absorption	11	2.02578	0.0024367	COL18A1, COL3A1, COL1A2, MME, COL5A1, COL6A2, COL23A1, COL12A1, COL5A2, COL6A1, COL6A3	291	103	8586	3.15104	0.509526	0.0889395	0.0861982			GOTERM_BP_DIRECT	GO:0070328~triglyceride homeostasis	8	1.4733	3.88095e-05	PLA2G12B, LIPC, APOC2, IL18, APOC3, APOA1, APOA4, APOA5	519	36	19462	8.33312	0.0973849	0.0128071	0.0127053			GOTERM_CC_DIRECT	GO:0005604~basement membrane	15	2.76243	1.6423e-07	COL18A1, COL23A1, TNC, FN1, LAMB1, LAMC1, NID2, HSPG2, VTN, COL5A1, TIMP3, VWA1, TGFBI, FREM2, FBN1	533	96	20660	6.05652	8.4082e-05	1.05107e-05	9.79219e-06
SERPINA1	0.261845	APOA2	-1.16023			KEGG_PATHWAY	hsa05205:Proteoglycans in cancer	16	2.94659	0.00396637	CD63, CAV2, CAV1, FN1, HSPG2, THBS1, DCN, VTN, COL1A2, RRAS, CTSL, ERBB2, TIMP3, ITGAV, FLNC, MET	291	205	8586	2.30284	0.686665	0.124116	0.120291			GOTERM_BP_DIRECT	GO:0034372~very-low-density lipoprotein particle remodeling	5	0.92081	5.61994e-05	LIPC, APOC2, APOA1, APOA4, APOA5	519	9	19462	20.8328	0.137888	0.0164852	0.016354			GOTERM_CC_DIRECT	GO:0005577~fibrinogen complex	6	1.10497	5.83625e-07	FGB, FGL1, SERPINF2, FGG, FN1, THBS1	533	8	20660	29.0713	0.000298772	3.14051e-05	2.92582e-05
COL3A1	0.26191	RAPGEF6	-0.993748			KEGG_PATHWAY	hsa00980:Metabolism of xenobiotics by cytochrome P450	9	1.65746	0.0046409	GSTM3, AKR7A3, ADH1C, MGST3, GSTA2, GSTA1, UGT2B17, CYP1B1, CYP3A4	291	78	8586	3.40444	0.742902	0.124116	0.120291			GOTERM_BP_DIRECT	GO:0051006~positive regulation of lipoprotein lipase activity	5	0.92081	9.16948e-05	APOC2, APOH, APOA1, APOA4, APOA5	519	10	19462	18.7495	0.215011	0.0233746	0.0231887			GOTERM_CC_DIRECT	GO:0034361~very-low-density lipoprotein particle	8	1.4733	6.1338e-07	SELENOS, APOC2, APOH, APOA2, APOC3, APOA1, APOA4, APOA5	533	21	20660	14.7664	0.000314001	3.14051e-05	2.92582e-05
MTMR12	0.33667	AKTIP	-0.231459			KEGG_PATHWAY	hsa00140:Steroid hormone biosynthesis	8	1.4733	0.00467561	DHRS11, STS, AKR1D1, UGT2B17, CYP1B1, HSD17B11, CYP3A4, CYP3A7	291	62	8586	3.80712	0.745507	0.124116	0.120291			GOTERM_BP_DIRECT	GO:0033344~cholesterol efflux	7	1.28913	9.73943e-05	APOC2, APOA2, APOC3, APOA1, APOA4, APOA5, TSKU	519	29	19462	9.05149	0.226735	0.0233746	0.0231887			GOTERM_CC_DIRECT	GO:0042627~chylomicron	7	1.28913	7.14011e-07	APOC2, APOH, APOA2, APOC3, APOA1, APOA4, APOA5	533	14	20660	19.3809	0.000365507	3.3234e-05	3.09621e-05
SLC2A2	0.858522	SLC2A3	-0.775725			KEGG_PATHWAY	hsa05146:Amoebiasis	10	1.84162	0.00741789	COL3A1, RAB5B, COL1A2, ARG1, C9, FN1, HSPB1, SERPINB9, LAMB1, LAMC1	291	102	8586	2.89266	0.886289	0.180502	0.174939			GOTERM_BP_DIRECT	GO:0007155~cell adhesion	32	5.89319	0.000134482	LGALS3BP, COL18A1, HEPACAM, COL12A1, TNC, LAMC1, F11R, NID2, THBS1, VTN, CYP1B1, NCAM1, ITGAV, CCN1, FGB, POSTN, AMBP, FN1, LAMB1, EMP2, CEACAM1, COL5A1, COL6A2, COL6A1, NINJ1, COL6A3, CD9, CD47, TGFBI, NECTIN3, FOLR1, FREM2	519	567	19462	2.11635	0.298866	0.029304	0.0290709			GOTERM_CC_DIRECT	GO:0031012~extracellular matrix	21	3.8674	1.37819e-05	COL18A1, POSTN, AHSG, COL23A1, BGN, FN1, THBS1, COL3A1, COL1A2, COL5A1, COL6A2, COL5A2, COL6A1, TIMP3, COL6A3, ALPL, CHI3L1, TGFBI, CCN1, TGM2, FBN1	533	259	20660	3.14284	0.00703154	0.000588028	0.000547831
FMC1	0.792777	SEPTIN5	-1.78857			KEGG_PATHWAY	hsa05204:Chemical carcinogenesis - DNA adducts	8	1.4733	0.00907336	GSTM3, MGST3, GSTA2, GSTA1, UGT2B17, CYP1B1, CYP3A4, CYP3A7	291	70	8586	3.37202	0.930158	0.203802	0.19752			GOTERM_BP_DIRECT	GO:0035987~endodermal cell differentiation	7	1.28913	0.0001443	VTN, COL12A1, COL6A1, FN1, HMGA2, ITGAV, LAMB1	519	31	19462	8.46752	0.316808	0.029304	0.0290709			GOTERM_CC_DIRECT	GO:0031089~platelet dense granule lumen	6	1.10497	1.83481e-05	LGALS3BP, ITIH4, APOH, SELENOP, CDC37L1, TIMP3	533	14	20660	16.6122	0.00935033	0.000722633	0.000673235
MT1E	1.20434	CXORF38	-0.739365			KEGG_PATHWAY	hsa01524:Platinum drug resistance	8	1.4733	0.0113248	GSTM3, ATP7B, SLC31A1, MGST3, GSTA2, ERBB2, GSTA1, XIAP	291	73	8586	3.23344	0.964053	0.236203	0.228922			GOTERM_BP_DIRECT	GO:0030300~regulation of intestinal cholesterol absorption	4	0.736648	0.000180124	APOA2, APOA1, APOA4, APOA5	519	5	19462	29.9992	0.378469	0.0339662	0.0336961			GOTERM_CC_DIRECT	GO:0034366~spherical high-density lipoprotein particle	5	0.92081	2.80281e-05	APOC2, APOA2, APOC3, APOA1, CLU	533	8	20660	24.2261	0.0142481	0.00102503	0.000954957
MT2A	0.459012	C9	-1.55264			KEGG_PATHWAY	hsa03320:PPAR signaling pathway	8	1.4733	0.0130346	ACOX2, APOA2, ME1, APOC3, APOA1, PLIN2, HMGCS2, APOA5	291	75	8586	3.14722	0.978315	0.253741	0.24592			GOTERM_BP_DIRECT	GO:0030193~regulation of blood coagulation	5	0.92081	0.00020715	VKORC1, SERPINC1, CAV1, APOH, SERPING1	519	12	19462	15.6246	0.421277	0.0364583	0.0361683			GOTERM_CC_DIRECT	GO:0005829~cytosol	187	34.4383	4.62994e-05	CYFIP2, MTRR, GOLT1B, SERPINE2, GDA, ARID4B, IFI35, NR3C1, GBA2, CLU, POTEKP, LGALS3, MT2A, AKR7A3, H2BC12L, NAMPT, ANKFY1, ZNF687, KRT6B, TGM2, USP8, C17ORF49, DNAAF2, USP4, FBXW11, KRT2, KRT7, ACOT13, KRT77, GTPBP1, DCTD, RAB32, GNPAT, RBP5, BIN1, FRMD8, MAP1B, BOLA3, MYL3, ULK3, S100A4, CHMP4A, CES3, VPS28, FLG, NNMT, CRABP2, CRABP1, ENDOD1, HTRA1, NDRG2, UBE2J2, GSPT2, NDRG1, PRDX3, CYB5R1, S…	533	5629	20660	1.2877	0.0234271	0.00158035	0.00147232
POLR1F	0.637555	RNF7	-2.41457			KEGG_PATHWAY	hsa00983:Drug metabolism - other enzymes	8	1.4733	0.0181087	GSTM3, MGST3, GSTA2, GSTA1, NME3, UGT2B17, CYP3A4, GUSB	291	80	8586	2.95052	0.995186	0.330484	0.320298			GOTERM_BP_DIRECT	GO:0006629~lipid metabolic process	17	3.13076	0.000298399	GCDH, ARSA, MGST3, GDPD1, ACOT13, CYP3A4, CLU, HSPG2, FADS3, HMGCL, LIPC, BDH1, TMEM68, APOD, ACAD11, PAFAH1B3, LPIN2	519	221	19462	2.88454	0.545197	0.0492358	0.0488442			GOTERM_CC_DIRECT	GO:0034364~high-density lipoprotein particle	7	1.28913	5.29199e-05	LIPC, APOC2, APOH, APOA2, APOA1, APOA4, APOA5	533	27	20660	10.0493	0.0267319	0.00169344	0.00157767
LIPC	0.63892	PCLO	-2.29176			KEGG_PATHWAY	hsa00531:Glycosaminoglycan degradation	4	0.736648	0.0247483	NAGLU, GLB1, IDUA, GUSB	291	19	8586	6.21161	0.999336	0.412416	0.399705			GOTERM_BP_DIRECT	GO:0071294~cellular response to zinc ion	6	1.10497	0.000366152	MT2A, P2RX4, TSPO, MT1G, MT1X, MT1E	519	24	19462	9.37476	0.619709	0.0568612	0.0564089			GOTERM_CC_DIRECT	GO:0016324~apical plasma membrane	25	4.60405	0.000165475	ENPEP, SLC2A1, SLC2A2, AKAP7, SLC4A2, CTSL, ERBB2, CA14, NHERF2, ANXA1, SLC31A1, SLC2A13, CAV1, ANXA13, FN1, EMP2, PDZK1, SHROOM4, ATP4A, CEACAM1, FXYD1, DSG1, RAB17, RAPGEF6, FOLR1	533	408	20660	2.37511	0.0812397	0.0049837	0.00464302
APCS	0.413995	SERPINC1	-2.0006			KEGG_PATHWAY	hsa05034:Alcoholism	13	2.39411	0.0254229	H2AZ2, DDC, CALML5, H2AC7, GNG12, HDAC8, GNAI1, CAMKK2, GNG10, H4C16, H2BC12L, H3C3, H3-3A	291	188	8586	2.04025	0.999458	0.412416	0.399705			GOTERM_BP_DIRECT	GO:0034375~high-density lipoprotein particle remodeling	5	0.92081	0.000699774	LIPC, APOA2, APOC3, APOA1, APOA4	519	16	19462	11.7184	0.842456	0.0972317	0.0964583			GOTERM_CC_DIRECT	GO:0043231~intracellular membrane-bounded organelle	46	8.47145	0.000286814	SLC35F6, PON3, CD63, RAB5B, SERPINA1, CPQ, MGST3, CROT, CYP3A4, CLU, CTSS, PRDX3, VTN, DPP7, STS, CTSL, NEU1, NACC1, TSPO, CYP1B1, ANKFY1, STX2, GUSB, SNX8, CTSA, AMBP, LIG1, IQSEC1, STK11IP, SLC2A13, UGT2B17, ADAM10, SHROOM4, MSRA, BDH1, ACOX2, GLB1, OAS3, DOLPP1, TMBIM1, AAK1, PLCH1, LAMTOR4, CC2D1B, OTC, PPIC	533	1015	20660	1.75669	0.136594	0.00815827	0.00760058
UGT2B17	0.49737	GC	-2.05391			KEGG_PATHWAY	hsa00982:Drug metabolism - cytochrome P450	7	1.28913	0.0342488	GSTM3, ADH1C, MGST3, GSTA2, GSTA1, UGT2B17, CYP3A4	291	72	8586	2.86856	0.999962	0.526349	0.510126			GOTERM_BP_DIRECT	GO:0045723~positive regulation of fatty acid biosynthetic process	5	0.92081	0.000699774	APOC2, RGN, APOA1, APOA4, APOA5	519	16	19462	11.7184	0.842456	0.0972317	0.0964583			GOTERM_CC_DIRECT	GO:0005925~focal adhesion	25	4.60405	0.000409503	SCARB2, ARPC5L, TNC, HSPB1, SLC4A2, AKAP12, RRAS, CD59, ITGAV, FLNC, TGM2, NHERF2, ANXA1, MME, CAV2, CAV1, ADAM10, HSPG2, SHROOM4, MARCKS, CD9, EVL, LCP1, PABPC1, ATP6V0C	533	434	20660	2.23282	0.189179	0.0110229	0.0102694
IL18	0.582782	GBA2	-1.79883			KEGG_PATHWAY	hsa04978:Mineral absorption	6	1.10497	0.0513099	MT2A, ATP7B, SLC31A1, MT1G, MT1X, MT1E	291	60	8586	2.95052	1	0.749124	0.726035			GOTERM_BP_DIRECT	GO:0008202~steroid metabolic process	8	1.4733	0.000759585	SULT1B1, BDH1, AKR1D1, TSPO, UGT2B17, CYP1B1, CYP3A4, CYP3A7	519	57	19462	5.26302	0.865483	0.100265	0.0994676			GOTERM_CC_DIRECT	GO:0005739~mitochondrion	60	11.0497	0.000430583	SLC25A1, SLC35F6, MT-ND4, MT-CO1, MRPS14, ARID4B, TRIAP1, NR3C1, CLU, COX7C, ATP7B, MTG2, OPA3, SACS, ME1, CYP1B1, TSPO, HMGCS2, ACAD11, COA6, TGM2, LIG1, TRAFD1, GTPBP3, RAB32, POLG2, BDH1, HKDC1, BOLA3, CRYAB, GCDH, MTFP1, MRPL18, PON2, ABHD6, PTS, ATP5MC1, PRDX3, HMGCL, CYB5R1, STOM, NIPSNAP3A, GLYCTK, SQOR, MRPL28, EXOG, MRPL30, MSRA, FIBP, COQ3, NDUFAF8, GATM, MTRES1, FMC1, ECHDC2, CCM2, NDU…	533	1467	20660	1.58535	0.197887	0.0110229	0.0102694
ACOT13	0.562169	ITIH4	-1.1589			KEGG_PATHWAY	hsa00650:Butanoate metabolism	4	0.736648	0.0613905	HMGCL, BDH1, HMGCS2, AACS	291	27	8586	4.37113	1	0.85362	0.82731			GOTERM_BP_DIRECT	GO:0098869~cellular oxidant detoxification	9	1.65746	0.00092027	PRDX3, AMBP, SELENOS, HBG1, MGST3, ALB, GSTA1, HP, GPX8	519	76	19462	4.44068	0.912019	0.115691	0.114771			GOTERM_CC_DIRECT	GO:0035578~azurophil granule lumen	10	1.84162	0.000560555	CTSA, ARSA, SERPINA3, DPP7, NHLRC3, GLB1, STK11IP, ARG1, RNASET2, GUSB	533	91	20660	4.25953	0.249552	0.0136669	0.0127326
FADS3	0.324338	CROT	-1.11179			KEGG_PATHWAY	hsa01240:Biosynthesis of cofactors	10	1.84162	0.0742836	VKORC1, COQ3, MMAB, RGN, NME3, UGT2B17, ALPL, GUSB, PPCDC, PTS	291	153	8586	1.92844	1	0.985946	0.955558			GOTERM_BP_DIRECT	GO:0030199~collagen fibril organization	9	1.65746	0.00100352	COL18A1, COL3A1, BMP1, COL1A2, COL5A1, SERPINF2, COL12A1, COL5A2, CYP1B1	519	77	19462	4.383	0.929393	0.118938	0.117992			GOTERM_CC_DIRECT	GO:0048471~perinuclear region of cytoplasm	36	6.62983	0.000608666	IFITM3, CYFIP2, MTMR14, MVP, GDPD1, NDRG2, NDRG1, CLU, ATP7B, S100A16, STBD1, ERBB2, S100A13, STOM, APOD, S100A14, TGM2, RAB4A, GSDMA, CAV2, CAV1, ANXA4, PLA2G2A, LAMB1, EMP2, PLSCR1, P2RX4, GLB1, ALDH1A2, MAP1B, CHI3L1, S100A4, PKP4, LCP1, SERINC3, MAD2L1	533	754	20660	1.85069	0.267822	0.0138343	0.0128886
CA14	0.506561	FOXG1	-0.817445			KEGG_PATHWAY	hsa00830:Retinol metabolism	6	1.10497	0.0791497	ADH1C, RDH10, ALDH1A2, UGT2B17, CYP3A4, CYP3A7	291	68	8586	2.6034	1	1	0.972509			GOTERM_BP_DIRECT	GO:0051289~protein homotetramerization	8	1.4733	0.0010362	ALDH1A2, ME1, ACOT13, EVL, SAMHD1, CBR4, GNMT, TRPM4	519	60	19462	4.99987	0.935235	0.118938	0.117992			GOTERM_CC_DIRECT	GO:0005783~endoplasmic reticulum	50	9.2081	0.000621464	GHDC, SERPINA1, GOLT1B, CPQ, CLU, STS, STBD1, UBXN8, TSPO, TGM2, VKORC1, FGB, CERS4, SIGMAR1, RAB32, SELENOS, PEX3, TMBIM1, FKBP7, CHI3L1, PLIN2, KDELR3, RTN1, CRABP2, MGST3, GDPD1, UBE2J2, HSD17B11, THBS1, AGPAT3, VTN, CLN3, ORMDL2, ORMDL3, AGR2, DNAJB9, STOM, APOD, TRPM4, CTSA, AMBP, CNBP, CAV1, PLA2G2A, TOR1B, COL1A2, ALB, C18ORF32, REEP6, PLP2	533	1175	20660	1.64944	0.272607	0.0138343	0.0128886
FGL1	0.576085	KNG1	-0.585245			KEGG_PATHWAY	hsa00565:Ether lipid metabolism	5	0.92081	0.0875727	PLA2G12B, PLA2G2A, GDPD1, PAFAH1B3, PLD3	291	50	8586	2.95052	1	1	0.972509			GOTERM_BP_DIRECT	GO:0010898~positive regulation of triglyceride catabolic process	4	0.736648	0.00139696	APOC2, APOA1, APOA4, APOA5	519	9	19462	16.6662	0.975042	0.136592	0.135505			GOTERM_CC_DIRECT	GO:0001533~cornified envelope	8	1.4733	0.000945838	FLG, CSTA, ANXA1, KRT2, HSPB1, DSG1, KRT77, PKP4	533	61	20660	5.08351	0.383994	0.019678	0.0183328
CD59	0.630432	ZNF687	-1.21694			KEGG_PATHWAY	hsa05222:Small cell lung cancer	7	1.28913	0.0904947	CDK6, CKS2, FN1, XIAP, ITGAV, LAMB1, LAMC1	291	92	8586	2.24496	1	1	0.972509			GOTERM_BP_DIRECT	GO:0030200~heparan sulfate proteoglycan catabolic process	4	0.736648	0.00139696	NAGLU, GLB1, IDUA, GUSB	519	9	19462	16.6662	0.975042	0.136592	0.135505			GOTERM_CC_DIRECT	GO:0005581~collagen trimer	10	1.84162	0.000960838	COL18A1, COL3A1, COL1A2, COL5A1, COL6A2, COL23A1, COL12A1, COL5A2, COL6A1, COL6A3	533	98	20660	3.95528	0.388711	0.019678	0.0183328
MTFP1	0.438177	IFI35	-0.589274			KEGG_PATHWAY	hsa05418:Fluid shear stress and atherosclerosis	9	1.65746	0.0981501	GSTM3, CALML5, CTSL, CAV2, MGST3, CAV1, GSTA2, GSTA1, ITGAV	291	139	8586	1.91041	1	1	0.972509			GOTERM_BP_DIRECT	GO:0010873~positive regulation of cholesterol esterification	4	0.736648	0.00139696	APOA2, APOA1, APOA4, APOA5	519	9	19462	16.6662	0.975042	0.136592	0.135505			GOTERM_CC_DIRECT	GO:0016020~membrane	124	22.8361	0.00114934	CYFIP2, SCARB2, GHDC, GOLT1B, PLXND1, TNC, IFI35, SLC4A2, NR3C1, GBA2, CLU, FADS3, POTEKP, LGALS3, COMTD1, STS, POTEJ, ANKFY1, SLC39A1, CA14, C5ORF15, KRT2, ANXA13, ADAM10, UGT2B17, HSPG2, GTPBP1, RAB32, GNPAT, H4C16, DDX39A, BIN1, ARL8A, RAB5B, HEPACAM, MGST3, CFI, ENDOD1, ABHD6, DNAJC25, CYB5R1, RRAS, RDH10, TSPAN6, NEU1, MYH14, H3C3, CHST14, SNX8, MDN1, TRPM4, CTSA, GSDMA, INTS1, CAV2, IQSEC1,…	533	3693	20660	1.3015	0.445007	0.0226331	0.021086
ZNF574	0.418277	GNPAT	-0.960755			KEGG_PATHWAY	hsa04151:PI3K-Akt signaling pathway	18	3.31492	0.0997753	TNC, FN1, LAMB1, LAMC1, GNG12, THBS1, INS, GYS2, VTN, GNG10, CDK6, COL1A2, COL6A2, COL6A1, ERBB2, COL6A3, ITGAV, MET	291	359	8586	1.47937	1	1	0.972509			GOTERM_BP_DIRECT	GO:0007494~midgut development	4	0.736648	0.00139696	CPS1, ALDH1A2, HMGCS2, OTC	519	9	19462	16.6662	0.975042	0.136592	0.135505			GOTERM_CC_DIRECT	GO:0005764~lysosome	19	3.49908	0.00143485	CTSA, SCARB2, ARSA, ASAH1, CPQ, USP4, PON2, RNASET2, CTSV, CTSS, CLN3, STS, NAGLU, CTSL, NEU1, LAMTOR4, GUSB, CRYAB, CTBS	533	315	20660	2.33801	0.520577	0.0272091	0.0253491
PON2	0.537291	NR3C1	-1.08203																		GOTERM_BP_DIRECT	GO:0034370~triglyceride-rich lipoprotein particle remodeling	3	0.552486	0.00208374	APOC2, APOA2, APOA5	519	3	19462	37.499	0.995941	0.196467	0.194904			GOTERM_CC_DIRECT	GO:0042383~sarcolemma	10	1.84162	0.00216341	ANXA1, CAV2, CAV1, COL6A2, FXYD1, COL6A1, SLC2A1, BGN, COL6A3, FLNC	533	110	20660	3.52379	0.670067	0.0395594	0.0368552
CPQ	0.620657	SLC39A11	-0.671956																		GOTERM_BP_DIRECT	GO:0006027~glycosaminoglycan catabolic process	5	0.92081	0.00247837	NAGLU, GLB1, IDUA, GUSB, HSPG2	519	22	19462	8.52251	0.998571	0.215643	0.213928			GOTERM_CC_DIRECT	GO:0035579~specific granule membrane	9	1.65746	0.00240113	CEACAM1, TMBIM1, ORMDL3, ADAM10, STOM, SLC2A3, ITGAV, CD59, CD47	533	91	20660	3.83358	0.707958	0.0409878	0.0381859
RIOX2	0.443724	TTC7A	-0.575674																		GOTERM_BP_DIRECT	GO:0042157~lipoprotein metabolic process	5	0.92081	0.00247837	APOA2, APOC3, APOA1, APOA4, APOA5	519	22	19462	8.52251	0.998571	0.215643	0.213928			GOTERM_CC_DIRECT	GO:0005743~mitochondrial inner membrane	25	4.60405	0.00240163	SLC25A1, MT-ND4, MTFP1, MT-CO1, MRPS14, MRPL18, MRPS12, COX7C, CLU, ATP5MC1, LGALS3, MTG2, ACAD11, AMBP, SQOR, MRPL28, EXOG, MRPL30, COQ3, GATM, NDUFS7, CPS1, DNAJC30, NDUFAF1, OTC	533	494	20660	1.96163	0.708033	0.0409878	0.0381859
TMBIM1	0.613209	SH2D4A	-0.806079																		GOTERM_BP_DIRECT	GO:0007160~cell-matrix adhesion	10	1.84162	0.00253218	FGB, CD63, VTN, COL3A1, FGL1, FGG, FN1, ITGAV, EMP2, NID2	519	109	19462	3.44028	0.998761	0.215643	0.213928			GOTERM_CC_DIRECT	GO:0070821~tertiary granule membrane	8	1.4733	0.00271285	CEACAM1, STBD1, ADAM10, STOM, SLC2A3, CD59, CD47, ATP6V0C	533	73	20660	4.24786	0.75114	0.0448058	0.0417429
CTSA	0.146523	GOLT1B	-1.07397																		GOTERM_BP_DIRECT	GO:0045765~regulation of angiogenesis	6	1.10497	0.00282619	SP100, PLXND1, ERBB2, CCM2, EMP2, CXCL13	519	37	19462	6.08092	0.999431	0.228108	0.226294			GOTERM_CC_DIRECT	GO:0005769~early endosome	18	3.31492	0.00325661	USP8, RAB5B, ANXA1, MME, APOA2, APOA1, APOC3, APOA4, APOA5, RAB32, PRDX3, CLN3, APOC2, ERBB2, ANKFY1, RAB17, VPS28, LTF	533	313	20660	2.22911	0.811773	0.0521058	0.0485439
COA6	0.0586461	GALNT10	-0.718598																		GOTERM_BP_DIRECT	GO:0045861~negative regulation of proteolysis	5	0.92081	0.00293776	CLN3, CSTA, SERPINE2, KNG1, INS	519	23	19462	8.15196	0.999577	0.228108	0.226294			GOTERM_CC_DIRECT	GO:0005761~mitochondrial ribosome	5	0.92081	0.00357789	MRPS14, MRPL18, MTG2, MRPS12, MRPL28	533	25	20660	7.75235	0.840413	0.0555116	0.0517168
GDA	0.628223	NDUFAF1	-0.208601																		GOTERM_BP_DIRECT	GO:0046889~positive regulation of lipid biosynthetic process	5	0.92081	0.00293776	APOA1, APOA4, ABHD6, APOA5, INS	519	23	19462	8.15196	0.999577	0.228108	0.226294			GOTERM_CC_DIRECT	GO:0071735~IgG immunoglobulin complex	4	0.736648	0.00400485	IGHG3, IGLL5, IGHG4, IGHA1	533	13	20660	11.9267	0.871856	0.0603084	0.0561857
MGST3	0.417746	CCM2	-0.44645																		GOTERM_BP_DIRECT	GO:0042572~retinol metabolic process	7	1.28913	0.00331788	RBP4, ADH1C, RDH10, ALDH1A2, CYP1B1, CYP3A4, CYP3A7	519	55	19462	4.7726	0.999845	0.233341	0.231485			GOTERM_CC_DIRECT	GO:0005737~cytoplasm	178	32.7808	0.00430484	CYFIP2, SCARB2, GHDC, UXS1, ARPC5L, MT1X, IFI35, NR3C1, CLU, POTEKP, LGALS3, MT2A, AKR7A3, POTEJ, NAMPT, SACS, HMGN2, ACAD11, USP8, WDHD1, LIG1, DNAAF2, USP4, KRT2, ANXA13, KRT7, ADAM10, TTC7A, THNSL1, GTPBP3, DCTD, DDX39A, POLG2, BIN1, ULK3, MT1G, PKP4, S100A4, CHMP4A, ARL8A, VPS28, PPIC, MT1E, KPRP, METTL2B, ENPEP, CRABP2, HEPACAM, MRPL18, ARL3, COX17, CRABP1, NDRG2, NDRG1, CIAO1, PRDX3, SEC14L…	533	5796	20660	1.1904	0.890172	0.0626811	0.0583963
COL5A2	1.97978	C18ORF32	-0.526542																		GOTERM_BP_DIRECT	GO:0016477~cell migration	17	3.13076	0.00332526	DOCK5, CD63, ENPEP, ARPC5L, LAMB1, EMP2, LAMC1, THBS1, MLF2, CLN3, VTN, CEACAM1, COL5A1, ITGAV, LCP1, CD47, MET	519	278	19462	2.29311	0.999848	0.233341	0.231485			GOTERM_CC_DIRECT	GO:0005765~lysosomal membrane	21	3.8674	0.00444791	IFITM3, SCARB2, SLC35F6, CD63, ENPEP, STK11IP, ABHD6, GNAI1, PLD3, CLN3, LAPTM4A, P2RX4, COL6A1, TMBIM1, NEU1, ANKFY1, CHMP4A, LAMTOR4, ATP6V0C, LRRC8E, ARL8A	533	405	20660	2.00987	0.897962	0.0626811	0.0583963
HYI	0.148869	ANXA9	-0.564539																		GOTERM_BP_DIRECT	GO:0090331~negative regulation of platelet aggregation	4	0.736648	0.00344708	CEACAM1, SERPINE2, FGG, CD9	519	12	19462	12.4997	0.99989	0.233341	0.231485			GOTERM_CC_DIRECT	GO:0005789~endoplasmic reticulum membrane	45	8.28729	0.00452969	SCARB2, PON3, RTN1, MGST3, GDPD1, DNAJC25, UBE2J2, CYP3A4, GBA2, PLD3, AGPAT3, CYP3A7, FADS3, CLN3, CYB5R1, STS, TMEM147, SPTLC3, RDH10, STBD1, ORMDL2, ORMDL3, TMEM68, EMC3, UBXN8, CYP1B1, DNAJB9, CD59, SLC39A1, LRRC8E, VKORC1, HSD3B7, CERS4, CAV1, PLA2G2A, SIGMAR1, UGT2B17, SGPP1, SELENOS, DOLPP1, KDELR3, REEP6, PLP2, FOLR1, LPIN2	533	1135	20660	1.53681	0.902165	0.0626811	0.0583963
COL5A1	1.36175	CFI	-0.722897																		GOTERM_BP_DIRECT	GO:2001028~positive regulation of endothelial cell chemotaxis	4	0.736648	0.00344708	P2RX4, TMSB4X, HSPB1, MET	519	12	19462	12.4997	0.99989	0.233341	0.231485			GOTERM_CC_DIRECT	GO:0101003~ficolin-1-rich granule membrane	7	1.28913	0.00474943	LGALS3, TMEM179B, STBD1, DSG1, SLC2A3, ATP6V0C, ARL8A	533	61	20660	4.44807	0.912621	0.0639924	0.0596179
ATP5MC1	0.554651	MPP1	-0.553182																		GOTERM_BP_DIRECT	GO:0034380~high-density lipoprotein particle assembly	4	0.736648	0.00344708	APOA2, APOA1, APOA4, APOA5	519	12	19462	12.4997	0.99989	0.233341	0.231485			GOTERM_CC_DIRECT	GO:0035580~specific granule lumen	7	1.28913	0.00556748	GHDC, ORM1, ARG1, NEU1, HP, CHI3L1, LTF	533	63	20660	4.30686	0.942646	0.0730911	0.0680946
ARSA	0.536109	SLC31A1	-0.499698																		GOTERM_BP_DIRECT	GO:0006869~lipid transport	9	1.65746	0.00358941	APOC2, SIGMAR1, APOA2, TSPO, APOC3, APOA1, APOA4, APOD, APOA5	519	94	19462	3.59033	0.999925	0.236901	0.235016			GOTERM_CC_DIRECT	GO:0031902~late endosome membrane	11	2.02578	0.00609085	SCARB2, IFITM3, CLN3, CD63, LAPTM4A, SLC31A1, ABHD6, LAMTOR4, ARL8A, VPS28, PLD3	533	152	20660	2.80512	0.956197	0.0779629	0.0726334
SLC35F6	0.339783	CARNMT1	-0.673694																		GOTERM_BP_DIRECT	GO:0042573~retinoic acid metabolic process	5	0.92081	0.00402433	CRABP2, ADH1C, ALDH1A2, CYP3A4, CYP3A7	519	25	19462	7.49981	0.999976	0.246774	0.244811			GOTERM_CC_DIRECT	GO:0031091~platelet alpha granule	4	0.736648	0.0088216	FGB, SERPINE2, FGG, THBS1	533	17	20660	9.12041	0.989291	0.110162	0.102632
TIMP3	0.224106	DCTD	-0.57512																		GOTERM_BP_DIRECT	GO:0015990~electron transport coupled proton transport	3	0.552486	0.00409397	MT-ND4, NDUFS7, MT-CO1	519	4	19462	28.1243	0.99998	0.246774	0.244811			GOTERM_CC_DIRECT	GO:0000786~nucleosome	10	1.84162	0.0108905	H1-5, H2AZ2, H4C16, H2BC12L, H2AC7, HP1BP3, H3C3, H3-3A, H1-3, TGM2	533	141	20660	2.74906	0.996326	0.13276	0.123685
ASAH1	0.416318	ADAM10	-0.34514																		GOTERM_BP_DIRECT	GO:0010903~negative regulation of very-low-density lipoprotein particle remodeling	3	0.552486	0.00409397	APOA2, APOC3, APOA1	519	4	19462	28.1243	0.99998	0.246774	0.244811			GOTERM_CC_DIRECT	GO:0009986~cell surface	28	5.15654	0.0122532	CD63, CPM, THBS1, CLU, LGALS3, APOH, CD59, NCAM1, ITGAV, ANXA9, FGB, ANXA1, AMBP, MME, ANXA4, COL23A1, FGG, SERPINF2, BGN, ADAM10, APOA4, EMP2, CEACAM1, CD47, CRYAB, MET, FOLR1, LTF	533	658	20660	1.64944	0.998186	0.145898	0.135925
GLB1	0.39822	IQSEC1	-0.746368																		GOTERM_BP_DIRECT	GO:0051918~negative regulation of fibrinolysis	4	0.736648	0.00439332	VTN, APOH, SERPINF2, THBS1	519	13	19462	11.5382	0.999991	0.246774	0.244811			GOTERM_CC_DIRECT	GO:0031966~mitochondrial membrane	11	2.02578	0.0128559	GNPAT, MT-ND4, MT-CO1, HKDC1, TSPO, ALPL, ABHD6, ACAD11, COX7C, CLU, ATP5MC1	533	170	20660	2.50811	0.998673	0.149596	0.13937
KDELR3	0.932291	CLN3	-0.420026																		GOTERM_BP_DIRECT	GO:0043534~blood vessel endothelial cell migration	4	0.736648	0.00439332	CLN3, CYP1B1, APOA1, EMP2	519	13	19462	11.5382	0.999991	0.246774	0.244811			GOTERM_CC_DIRECT	GO:0071682~endocytic vesicle lumen	4	0.736648	0.0139694	HPX, CTSL, HP, APOA1	533	20	20660	7.75235	0.999255	0.15894	0.148075
STBD1	0.751239	CERS4	-0.424404																		GOTERM_BP_DIRECT	GO:2001046~positive regulation of integrin-mediated signaling pathway	4	0.736648	0.00439332	CD63, LAMB1, EMP2, LAMC1	519	13	19462	11.5382	0.999991	0.246774	0.244811			GOTERM_CC_DIRECT	GO:0032991~macromolecular complex	29	5.3407	0.0154193	IFITM3, GOLT1B, AKAP7, TRIAP1, NR3C1, F11R, CLU, PRDX3, HMGCL, TMEM147, DPH2, XPO6, H3C3, STX2, H3-3A, CAV2, CAV1, EXOG, H4C16, NASP, CPS1, PEX3, COL6A2, COL6A1, ALB, CD9, CCM2, CRYAB, LTF	533	702	20660	1.60127	0.99965	0.171624	0.159892
FAM185A	1.39993	INS	-1.24235																		GOTERM_BP_DIRECT	GO:0071248~cellular response to metal ion	4	0.736648	0.00439332	MT2A, MT1G, MT1X, MT1E	519	13	19462	11.5382	0.999991	0.246774	0.244811			GOTERM_CC_DIRECT	GO:0031232~extrinsic component of external side of plasma membrane	3	0.552486	0.0211331	ARSA, ANXA1, SERPINE2	533	9	20660	12.9206	0.999982	0.22082	0.205724
SNX8	0.185135	CC2D1B	-0.305759																		GOTERM_BP_DIRECT	GO:0001895~retina homeostasis	6	1.10497	0.00494781	IGHG3, POTEJ, ALB, HSPB1, IGHA1, LTF	519	42	19462	5.35701	0.999998	0.272129	0.269965			GOTERM_CC_DIRECT	GO:0043256~laminin complex	3	0.552486	0.0211331	LAMB1, LAMC1, MLF2	533	9	20660	12.9206	0.999982	0.22082	0.205724
CYB5R1	0.350084	GHDC	-0.675197																		GOTERM_BP_DIRECT	GO:0030195~negative regulation of blood coagulation	4	0.736648	0.005482	VTN, SERPINE2, APOH, KNG1	519	14	19462	10.714	1	0.293085	0.290754			GOTERM_CC_DIRECT	GO:0098637~protein complex involved in cell-matrix adhesion	3	0.552486	0.0211331	VTN, LAMB1, LAMC1	533	9	20660	12.9206	0.999982	0.22082	0.205724
HKDC1	0.609797	LAMTOR4	-0.225385																		GOTERM_BP_DIRECT	GO:0016042~lipid catabolic process	9	1.65746	0.00555085	PLA2G12B, LIPC, APOC2, NEU1, PLA2G2A, APOA4, PLCH1, PAFAH1B3, PLD3	519	101	19462	3.3415	1	0.293085	0.290754			GOTERM_CC_DIRECT	GO:0030496~midbody	11	2.02578	0.0249304	MSRA, USP8, ARL3, PLK1, C6ORF89, SLC2A1, PKP4, CHMP4A, KIF20A, GNAI1, ARL8A	533	189	20660	2.25597	0.999998	0.255287	0.237836
SLC39A1	0.333145	HBG1	-0.515273																		GOTERM_BP_DIRECT	GO:0034382~chylomicron remnant clearance	3	0.552486	0.0067032	LIPC, APOC2, APOC3	519	5	19462	22.4994	1	0.340316	0.337609			GOTERM_CC_DIRECT	GO:0032432~actin filament bundle	3	0.552486	0.0312093	MARCKS, LCP1, CRYAB	533	11	20660	10.5714	1	0.313317	0.291899
IGHA1	0.361699	APOH	-1.02105																		GOTERM_BP_DIRECT	GO:0002138~retinoic acid biosynthetic process	3	0.552486	0.0067032	CRABP2, RDH10, ALDH1A2	519	5	19462	22.4994	1	0.340316	0.337609			GOTERM_CC_DIRECT	GO:0005759~mitochondrial matrix	18	3.31492	0.0351419	GCDH, MMAB, ACOT13, NR3C1, PRDX3, HMGCL, COQ3, MTRES1, POLG2, BDH1, NDUFS7, CPS1, BOLA3, MTG2, HMGCS2, NDUFAF1, CBR4, OTC	533	406	20660	1.7185	1	0.346013	0.32236
HMGCL	0.35732	CKS2	-0.616507																		GOTERM_BP_DIRECT	GO:0051258~protein polymerization	4	0.736648	0.00810742	FGB, VTN, FGG, CHMP4A	519	16	19462	9.37476	1	0.396363	0.39321			GOTERM_CC_DIRECT	GO:0016323~basolateral plasma membrane	13	2.39411	0.0384665	ANXA1, SLC31A1, CAV1, ANXA13, SLC2A1, SLC4A2, ATP7B, PDZD11, ERBB2, RAB17, STX2, FOLR1, CA14	533	261	20660	1.93066	1	0.371601	0.346199
SERPINB8	0.486276	LIG1	-0.433928																		GOTERM_BP_DIRECT	GO:0010273~detoxification of copper ion	4	0.736648	0.00810742	MT2A, MT1G, MT1X, MT1E	519	16	19462	9.37476	1	0.396363	0.39321			GOTERM_CC_DIRECT	GO:1904813~ficolin-1-rich granule lumen	8	1.4733	0.0430289	ASAH1, SERPINA1, ACTR1B, CALML5, GLB1, MVP, GUSB, CTSS	533	125	20660	2.48075	1	0.407978	0.380089
ENDOD1	0.610913	BOLA3	-0.690983																		GOTERM_BP_DIRECT	GO:0001525~angiogenesis	15	2.76243	0.00865704	COL18A1, ENPEP, PLXND1, SLC31A1, CAV1, IL18, FN1, HSPG2, CEACAM1, NINJ1, CYP1B1, ITGAV, APOD, CD47, TGFBI	519	255	19462	2.20583	1	0.415538	0.412232			GOTERM_CC_DIRECT	GO:0031410~cytoplasmic vesicle	15	2.76243	0.0447319	ENPEP, MME, CAV2, ANXA4, CAV1, SIGMAR1, ANXA13, APOA1, EMP2, AP4B1, ATP7B, ERBB2, RAB6B, GBP1, SNX8	533	327	20660	1.77806	1	0.409735	0.381726
GNMT	0.542527	ALDH1A2	-0.651694																		GOTERM_BP_DIRECT	GO:0070372~regulation of ERK1 and ERK2 cascade	5	0.92081	0.00883024	CEACAM1, RRAS, ERBB2, FN1, CCN1	519	31	19462	6.04823	1	0.416283	0.412971			GOTERM_CC_DIRECT	GO:0030054~cell junction	12	2.20994	0.0448148	CEACAM1, P2RX4, NEU1, NAMPT, NACC1, PYM1, PKP4, CAPG, LCP1, F11R, ARHGEF5, PLEKHA7	533	238	20660	1.95437	1	0.409735	0.381726
MTRES1	0.618345	ECHDC2	-0.495004																		GOTERM_BP_DIRECT	GO:0048266~behavioral response to pain	4	0.736648	0.00965274	P2RX4, TSPO, VWA1, THBS1	519	17	19462	8.8233	1	0.447074	0.443518			GOTERM_CC_DIRECT	GO:0002102~podosome	4	0.736648	0.0484999	DOCK5, CAPG, LCP1, ARHGEF5	533	32	20660	4.84522	1	0.433823	0.404167
NECTIN3	0.937507	IGHG4	-0.365283																		GOTERM_BP_DIRECT	GO:0046951~ketone body biosynthetic process	3	0.552486	0.00987824	HMGCL, HMGCS2, AACS	519	6	19462	18.7495	1	0.44963	0.446054			GOTERM_CC_DIRECT	GO:0042470~melanosome	7	1.28913	0.0501725	RAB32, CD63, RAB5B, SLC2A1, STOM, CAPG, RAB17	533	103	20660	2.63429	1	0.433823	0.404167
PURA	0.458594	GCDH	-0.272716																		GOTERM_BP_DIRECT	GO:0070527~platelet aggregation	6	1.10497	0.0103665	FGB, FIBP, FGL1, FGG, FN1, HSPB1	519	50	19462	4.49988	1	0.463859	0.460169			GOTERM_CC_DIRECT	GO:0005589~collagen type VI trimer	2	0.368324	0.0508386	COL6A1, COL6A3	533	2	20660	38.7617	1	0.433823	0.404167
PDZD11	0.662706	LTF	-1.34529																		GOTERM_BP_DIRECT	GO:0006457~protein folding	12	2.20994	0.0112865	APCS, NUDCD3, DNAJC21, CDC37L1, SACS, TBCC, TBCA, DNAJC25, PPIL3, CRYAB, GNAI1, PPIC	519	186	19462	2.41929	1	0.477513	0.473714			GOTERM_CC_DIRECT	GO:0002095~caveolar macromolecular signaling complex	2	0.368324	0.0508386	CAV2, CAV1	533	2	20660	38.7617	1	0.433823	0.404167
COL1A2	1.39025	MMAB	-0.20424																		GOTERM_BP_DIRECT	GO:0045926~negative regulation of growth	4	0.736648	0.0113577	MT2A, MT1G, MT1X, MT1E	519	18	19462	8.33312	1	0.477513	0.473714			GOTERM_CC_DIRECT	GO:0000228~nuclear chromosome	5	0.92081	0.0529559	H4C16, HMGA2, H3C3, HDAC8, H3-3A	533	55	20660	3.52379	1	0.444483	0.414098
GNG12	0.313245	HSD3B7	-1.90756																		GOTERM_BP_DIRECT	GO:0050995~negative regulation of lipid catabolic process	4	0.736648	0.0113577	FMC1, APOA2, APOC3, INS	519	18	19462	8.33312	1	0.477513	0.473714			GOTERM_CC_DIRECT	GO:0046930~pore complex	3	0.552486	0.055697	PDZD11, ADAM10, PLEKHA7	533	15	20660	7.75235	1	0.4525	0.421568
IFI16	0.639771	NDRG2	-0.534441																		GOTERM_BP_DIRECT	GO:0031640~killing of cells of other organism	8	1.4733	0.0113952	LGALS3, C9, PLA2G2A, NINJ1, CXCL13, HMGN2, KNG1, LTF	519	92	19462	3.26079	1	0.477513	0.473714			GOTERM_CC_DIRECT	GO:1904724~tertiary granule lumen	5	0.92081	0.0559189	ASAH1, ORM1, HP, CTSS, LTF	533	56	20660	3.46087	1	0.4525	0.421568
RAB6B	0.72172	SPTLC3	-1.70232																		GOTERM_BP_DIRECT	GO:0007596~blood coagulation	8	1.4733	0.0127299	FGB, VKORC1, SERPINA1, SERPINE2, SERPINC1, SERPING1, CD59, KNG1	519	94	19462	3.19141	1	0.525107	0.52093			GOTERM_CC_DIRECT	GO:0000139~Golgi membrane	26	4.78821	0.0568496	SCARB2, RTN1, GOLT1B, ARL3, SLC2A1, GBA2, GALNT10, PLD3, AGPAT3, INS, CLN3, ATP7B, CD59, NCAM1, CHST14, GBP1, RAB6B, CAV2, CAV1, ADAM10, EMP2, C6ORF89, KDELR3, SERINC3, ATP6V0C, FOLR1	533	691	20660	1.45847	1	0.4525	0.421568
FBN1	0.863498	PEX3	-0.606494																		GOTERM_BP_DIRECT	GO:0030198~extracellular matrix organization	12	2.20994	0.0130746	VTN, COL18A1, COL3A1, POSTN, COL1A2, COL5A1, COL23A1, COL5A2, VWA1, ITGAV, TGFBI, CCN1	519	190	19462	2.36836	1	0.529	0.524792			GOTERM_CC_DIRECT	GO:0030667~secretory granule membrane	7	1.28913	0.0583301	LGALS3, RAB5B, MME, TMEM179B, ORMDL3, RAB24, SLC2A3	533	107	20660	2.53581	1	0.4525	0.421568
GPX8	0.291821	ATP7B	-0.998822																		GOTERM_BP_DIRECT	GO:0042730~fibrinolysis	4	0.736648	0.013225	FGB, SERPINF2, FGG, SERPING1	519	19	19462	7.89453	1	0.529	0.524792			GOTERM_CC_DIRECT	GO:0005811~lipid particle	7	1.28913	0.0583301	HSD3B7, RDH10, CAV1, SIGMAR1, C18ORF32, PLIN2, HSD17B11	533	107	20660	2.53581	1	0.4525	0.421568
COL6A1	0.607696	USP4	-0.966644																		GOTERM_BP_DIRECT	GO:0034384~high-density lipoprotein particle clearance	3	0.552486	0.0135872	APOC2, APOA2, APOA1	519	7	19462	16.071	1	0.529379	0.525168			GOTERM_CC_DIRECT	GO:0005911~cell-cell junction	10	1.84162	0.0625541	MPP1, CEACAM1, PDZD11, HEPACAM, SLC2A2, DSG1, PKP4, F11R, NECTIN3, PLEKHA7	533	193	20660	2.00838	1	0.47131	0.439092
COL6A3	0.745992	NHERF2	-0.274762																		GOTERM_BP_DIRECT	GO:0006805~xenobiotic metabolic process	9	1.65746	0.0136355	VKORC1, SULT1B1, GSTA2, GSTA1, UGT2B17, CYP1B1, CYP3A4, CES3, CYP3A7	519	118	19462	2.8601	1	0.529379	0.525168			GOTERM_CC_DIRECT	GO:0031314~extrinsic component of mitochondrial inner membrane	3	0.552486	0.0625959	COQ3, AMBP, COQ8A	533	16	20660	7.26782	1	0.47131	0.439092
COL6A2	0.615176	ZNF598	-0.207462																		GOTERM_BP_DIRECT	GO:0007162~negative regulation of cell adhesion	6	1.10497	0.0141973	PLXND1, TNC, ADAM10, TGFBI, HSPG2, KNG1	519	54	19462	4.16656	1	0.543202	0.538881			GOTERM_CC_DIRECT	GO:0045111~intermediate filament cytoskeleton	5	0.92081	0.0653303	MTRR, KRT7, NES, MDN1, CLK3	533	59	20660	3.28489	1	0.477845	0.445179
PRAF2	0.958084	MDN1	-1.32347																		GOTERM_BP_DIRECT	GO:0006882~cellular zinc ion homeostasis	5	0.92081	0.0148993	MT2A, ATP7B, MT1G, MT1X, MT1E	519	36	19462	5.2082	1	0.561916	0.557446			GOTERM_CC_DIRECT	GO:0035577~azurophil granule membrane	5	0.92081	0.0653303	CD63, TMEM179B, STOM, ATP6V0C, ARL8A	533	59	20660	3.28489	1	0.477845	0.445179
TSPAN6	0.364244	EMC3	-0.562061																		GOTERM_BP_DIRECT	GO:0019433~triglyceride catabolic process	4	0.736648	0.0174543	LIPC, CPS1, APOC3, APOA5	519	21	19462	7.14267	1	0.639061	0.633977			GOTERM_CC_DIRECT	GO:0005794~Golgi apparatus	39	7.18232	0.067717	SERPINA1, CPQ, ARL3, DPY30, NDRG2, CLU, GALNT10, CLN3, LAPTM4A, DPP7, AKR7A3, STS, ATP7B, SEC14L1, CTSL, GBP1, RAB6B, TRPM4, AHSG, CAV2, GDF15, CAV1, GLYCTK, SLC39A11, ADAM10, PDE4DIP, SERPINB9, EMP2, APOA5, PLSCR1, BMP1, PACS1, GLB1, ALB, TMBIM1, CEP83, KIF20A, CRYAB, MDGA1	533	1147	20660	1.31797	1	0.488326	0.454944
FXYD1	0.365877	DNAJC21	-0.300569																		GOTERM_BP_DIRECT	GO:0010757~negative regulation of plasminogen activation	3	0.552486	0.0177996	SERPINE2, SERPINF2, THBS1	519	8	19462	14.0621	1	0.639061	0.633977			GOTERM_CC_DIRECT	GO:0005777~peroxisome	7	1.28913	0.069579	HMGCL, GNPAT, ACOX2, PEX3, CROT, ACAD11, PEX12	533	112	20660	2.42261	1	0.494784	0.460961
PLCH1	0.795625	GET4	-0.755354																		GOTERM_BP_DIRECT	GO:0072378~blood coagulation, fibrin clot formation	3	0.552486	0.0177996	FGB, FGG, FN1	519	8	19462	14.0621	1	0.639061	0.633977			GOTERM_CC_DIRECT	GO:0005903~brush border	5	0.92081	0.0720339	ENPEP, MME, SLC2A2, MYH14, PDZK1	533	61	20660	3.17719	1	0.500577	0.466358
GSTM3	0.332777	COQ8A	-0.54435																		GOTERM_BP_DIRECT	GO:0009888~tissue development	5	0.92081	0.0179131	POSTN, LAMB1, LAMC1, HSPG2, MLF2	519	38	19462	4.93408	1	0.639061	0.633977			GOTERM_CC_DIRECT	GO:0005758~mitochondrial intermembrane space	6	1.10497	0.073936	GATM, RNASET2, COX17, ALPL, TRIAP1, COA6	533	87	20660	2.67322	1	0.500577	0.466358
PSMB10	0.70936	MRPL18	-0.231967																		GOTERM_BP_DIRECT	GO:0006958~complement activation, classical pathway	9	1.65746	0.0195256	IGHG3, APCS, IGLL5, IGHG4, C9, CFI, SERPING1, IGHA1, CLU	519	126	19462	2.6785	1	0.670795	0.66546			GOTERM_CC_DIRECT	GO:0042583~chromaffin granule	2	0.368324	0.0752821	CTSL, CLU	533	3	20660	25.8412	1	0.500577	0.466358
OPA3	0.516278	DDX39A	-0.28892																		GOTERM_BP_DIRECT	GO:0006641~triglyceride metabolic process	5	0.92081	0.0195518	CAV1, APOH, APOA2, APOC3, APOA5	519	39	19462	4.80757	1	0.670795	0.66546			GOTERM_CC_DIRECT	GO:0043259~laminin-10 complex	2	0.368324	0.0752821	LAMB1, LAMC1	533	3	20660	25.8412	1	0.500577	0.466358
MVP	0.494441	ERBB2	-0.514328																		GOTERM_BP_DIRECT	GO:0071711~basement membrane organization	4	0.736648	0.019819	COL3A1, CAV2, CAV1, NID2	519	22	19462	6.81801	1	0.670795	0.66546			GOTERM_CC_DIRECT	GO:0005606~laminin-1 complex	2	0.368324	0.0752821	LAMB1, LAMC1	533	3	20660	25.8412	1	0.500577	0.466358
SFN	0.4549	PKP4	-0.689614																		GOTERM_BP_DIRECT	GO:0046470~phosphatidylcholine metabolic process	4	0.736648	0.019819	PLA2G2A, APOA1, APOA4, APOA5	519	22	19462	6.81801	1	0.670795	0.66546			GOTERM_CC_DIRECT	GO:0012505~endomembrane system	9	1.65746	0.0793859	RAB32, FIBP, NHERF2, RAB5B, RAB24, RAB17, STX2, RAB6B, AGPAT3	533	173	20660	2.01651	1	0.514713	0.479528
ANXA4	0.134446	BRD9	-0.415497																		GOTERM_BP_DIRECT	GO:1905920~positive regulation of CoA-transferase activity	3	0.552486	0.0224861	APOA2, APOA1, APOA4	519	9	19462	12.4997	1	0.742042	0.73614			GOTERM_CC_DIRECT	GO:0034774~secretory granule lumen	7	1.28913	0.0794187	GHDC, SERPINA3, ACTR1B, AHSG, MVP, APOA1, INS	533	116	20660	2.33907	1	0.514713	0.479528
S100A4	1.1335	CIAO1	-0.444329																		GOTERM_BP_DIRECT	GO:0070837~dehydroascorbic acid transport	3	0.552486	0.0224861	SLC2A1, SLC2A2, SLC2A3	519	9	19462	12.4997	1	0.742042	0.73614			GOTERM_CC_DIRECT	GO:0097060~synaptic membrane	4	0.736648	0.0882373	NDUFS7, NINJ1, ADAM10, CRYAB	533	41	20660	3.78163	1	0.564719	0.526115
PDE4DIP	0.445634	RPS21	-0.445798																		GOTERM_BP_DIRECT	GO:0030324~lung development	7	1.28913	0.0232796	COL3A1, RBP4, MME, ARG1, ALDH1A2, CHI3L1, HMGCS2	519	83	19462	3.16257	1	0.749488	0.743527			GOTERM_CC_DIRECT	GO:0030139~endocytic vesicle	5	0.92081	0.0980929	RAB5B, RAB24, APOA1, RAB17, RAPGEF6	533	68	20660	2.85013	1	0.604022	0.562731
IFITM3	0.584474	PON3	-0.201233																		GOTERM_BP_DIRECT	GO:0001889~liver development	7	1.28913	0.0232796	PHF2, NAGLU, ARG1, ALDH1A2, HMGCS2, MET, OTC	519	83	19462	3.16257	1	0.749488	0.743527			GOTERM_CC_DIRECT	GO:0031982~vesicle	9	1.65746	0.0990615	RAB32, RAB4A, DPP7, BMP1, ANXA1, BIN1, STOM, CD59, ANXA9	533	182	20660	1.91679	1	0.604022	0.562731
LGALS3BP	0.515409	GNG10	-0.38994																		GOTERM_BP_DIRECT	GO:0070268~cornification	4	0.736648	0.025051	KRT7, KRT77, KRT86, KRT6B	519	24	19462	6.24984	1	0.796803	0.790465			GOTERM_CC_DIRECT	GO:0035339~SPOTS complex	2	0.368324	0.0990973	ORMDL2, ORMDL3	533	4	20660	19.3809	1	0.604022	0.562731
HSPB1	0.732031	MRPS14	-0.121406																		GOTERM_BP_DIRECT	GO:0032760~positive regulation of tumor necrosis factor production	8	1.4733	0.0253619	AKAP12, ORM1, IFNGR1, FRMD8, OAS3, HSPB1, THBS1, CLU	519	108	19462	2.77771	1	0.797088	0.790747			GOTERM_CC_DIRECT	GO:1904090~peptidase inhibitor complex	2	0.368324	0.0990973	VTN, CSTA	533	4	20660	19.3809	1	0.604022	0.562731
HSD17B11	0.642435	GLYCTK	-0.673048																		GOTERM_BP_DIRECT	GO:0008203~cholesterol metabolic process	7	1.28913	0.0271565	LIPC, APOA2, APOA1, APOA4, CYP3A4, GBA2, TSKU	519	86	19462	3.05225	1	0.809937	0.803494
PRDX3	0.280439	AHSG	-0.498241																		GOTERM_BP_DIRECT	GO:0016485~protein processing	7	1.28913	0.0271565	CLN3, CPM, BMP1, MME, NAGLU, ADAM10, CTSS	519	86	19462	3.05225	1	0.809937	0.803494
ITFG1	0.657144	TRIM2	-0.52654																		GOTERM_BP_DIRECT	GO:0010952~positive regulation of peptidase activity	3	0.552486	0.0276186	CTSL, CTSV, CTSS	519	10	19462	11.2497	1	0.809937	0.803494
ACTR1B	0.413071	GSPT2	-0.388296																		GOTERM_BP_DIRECT	GO:0019065~receptor-mediated endocytosis of virus by host cell	3	0.552486	0.0276186	CTSL, CAV2, CAV1	519	10	19462	11.2497	1	0.809937	0.803494
PBLD	0.356687	SERPINB9	-0.266679																		GOTERM_BP_DIRECT	GO:0071230~cellular response to amino acid stimulus	6	1.10497	0.0276352	COL3A1, COL1A2, COL5A2, COL6A1, HMGCS2, LAMTOR4	519	64	19462	3.51553	1	0.809937	0.803494
SCARB2	0.727103	PEX12	-0.538949																		GOTERM_BP_DIRECT	GO:0010596~negative regulation of endothelial cell migration	4	0.736648	0.0279183	SP100, APOH, THBS1, DCN	519	25	19462	5.99985	1	0.809937	0.803494
AKAP7	1.10326	PTPN9	-0.489456																		GOTERM_BP_DIRECT	GO:0042246~tissue regeneration	4	0.736648	0.0279183	CPQ, NINJ1, APOD, APOA5	519	25	19462	5.99985	1	0.809937	0.803494
DPP7	0.348061	FRMD8	-0.619308																		GOTERM_BP_DIRECT	GO:0045071~negative regulation of viral genome replication	5	0.92081	0.0312997	IFITM3, PLSCR1, IFI16, OAS3, LTF	519	45	19462	4.16656	1	0.882793	0.875771
CTBS	0.43509	ATP4A	-1.47484																		GOTERM_BP_DIRECT	GO:0019882~antigen processing and presentation	5	0.92081	0.0312997	RAB32, RAB4A, RAB5B, CTSL, CTSS	519	45	19462	4.16656	1	0.882793	0.875771
P2RX4	0.672995	UBE2G1	-1.01527																		GOTERM_BP_DIRECT	GO:0007229~integrin-mediated signaling pathway	8	1.4733	0.0314328	COL3A1, CEACAM1, FN1, ADAM10, APOA1, CCM2, ITGAV, CD47	519	113	19462	2.6548	1	0.882793	0.875771
IDUA	0.272824	TXNDC15	-0.942104																		GOTERM_BP_DIRECT	GO:0090277~positive regulation of peptide hormone secretion	3	0.552486	0.03317	FGB, FGG, INS	519	11	19462	10.227	1	0.892688	0.885587
NAGLU	0.434013	NME3	-0.661918																		GOTERM_BP_DIRECT	GO:0010038~response to metal ion	3	0.552486	0.03317	MT1X, HMGCS2, NDRG1	519	11	19462	10.227	1	0.892688	0.885587
PLBD2	0.142536	KDM2A	-1.5645																		GOTERM_BP_DIRECT	GO:0031639~plasminogen activation	3	0.552486	0.03317	FGB, APOH, FGG	519	11	19462	10.227	1	0.892688	0.885587
COL23A1	1.82512	TRMT1L	-0.521503																		GOTERM_BP_DIRECT	GO:0007021~tubulin complex assembly	3	0.552486	0.03317	TBCC, TBCA, CRYAB	519	11	19462	10.227	1	0.892688	0.885587
HTRA1	1.17156	UBXN8	-0.301302																		GOTERM_BP_DIRECT	GO:0022617~extracellular matrix disassembly	5	0.92081	0.0335842	ADAM10, LCP1, CTSV, LAMC1, CTSS	519	46	19462	4.07598	1	0.892688	0.885587
PTGR2	0.518659	USP43	-0.530165																		GOTERM_BP_DIRECT	GO:0071280~cellular response to copper ion	4	0.736648	0.0341521	MT2A, MT1G, MT1X, MT1E	519	27	19462	5.55541	1	0.892688	0.885587
GUSB	0.582486	LIN28B	-0.779915																		GOTERM_BP_DIRECT	GO:0030325~adrenal gland development	4	0.736648	0.0341521	TSPO, CYP1B1, APOA1, NR3C1	519	27	19462	5.55541	1	0.892688	0.885587
TMEM179B	0.442008	IGLL5	-1.22015																		GOTERM_BP_DIRECT	GO:0009410~response to xenobiotic stimulus	14	2.57827	0.0350218	COL18A1, NNMT, ARG1, APOA2, HSPG2, THBS1, ATP4A, GNPAT, CPS1, MAP1B, TSPO, PLIN2, HMGCS2, OTC	519	277	19462	1.89526	1	0.906448	0.899237
NES	0.441472	AKR7A3	-0.460862																		GOTERM_BP_DIRECT	GO:0030168~platelet activation	6	1.10497	0.0366256	FGB, COL3A1, PLSCR1, SERPINE2, FGG, CD9	519	69	19462	3.26079	1	0.938753	0.931285
NNMT	0.89162	DNAJC17	-0.835597																		GOTERM_BP_DIRECT	GO:0006091~generation of precursor metabolites and energy	5	0.92081	0.0384377	GYS2, COX17, PHKB, CROT, COX7C	519	48	19462	3.90615	1	0.956134	0.948529
CXCL13	0.851571	SACS	-1.12451																		GOTERM_BP_DIRECT	GO:0009749~response to glucose	6	1.10497	0.0386151	GYS2, SELENOS, COL6A2, APOA2, COL6A3, THBS1	519	70	19462	3.2142	1	0.956134	0.948529
NAMPT	0.433489	STX2	-0.617723																		GOTERM_BP_DIRECT	GO:0070831~basement membrane assembly	3	0.552486	0.0391146	LAMB1, LAMC1, MLF2	519	12	19462	9.37476	1	0.956134	0.948529
SIGMAR1	0.624122	VKORC1	-0.530019																		GOTERM_BP_DIRECT	GO:0031076~embryonic camera-type eye development	3	0.552486	0.0391146	RDH10, ALDH1A2, NES	519	12	19462	9.37476	1	0.956134	0.948529
RAB5B	0.334403	NT5DC1	-0.260632																		GOTERM_BP_DIRECT	GO:0046931~pore complex assembly	3	0.552486	0.0391146	PDZD11, ADAM10, PLEKHA7	519	12	19462	9.37476	1	0.956134	0.948529
GNAI1	0.446145	RBM7	-0.294648																		GOTERM_BP_DIRECT	GO:0006334~nucleosome assembly	10	1.84162	0.0397441	H1-5, H4C16, CHRAC1, H2BC12L, NASP, HP1BP3, H3C3, RSF1, H3-3A, H1-3	519	171	19462	2.19293	1	0.962609	0.954952
MYH14	0.398048	HMGN2	-0.530303																		GOTERM_BP_DIRECT	GO:0060548~negative regulation of cell death	6	1.10497	0.0406695	AGR2, TMEM109, CHMP4A, CCN1, CLU, HSPG2	519	71	19462	3.16893	1	0.975302	0.967544
PURB	0.296696	GTPBP1	-0.777933																		GOTERM_BP_DIRECT	GO:0034097~response to cytokine	5	0.92081	0.041007	ITIH4, SP100, COL3A1, ALDH1A2, TIMP3	519	49	19462	3.82643	1	0.975302	0.967544
PAFAH1B3	0.772222	PPIL3	-1.42451																		GOTERM_BP_DIRECT	GO:0007568~aging	9	1.65746	0.0431552	MT-ND4, MME, MT-CO1, ARG1, FOXG1, RGN, TSPO, SERPING1, APOD	519	147	19462	2.29586	1	1	0.992421
GDPD1	0.653431	PACS1	-0.630154																		GOTERM_BP_DIRECT	GO:0006825~copper ion transport	3	0.552486	0.0454275	ATP7B, SLC31A1, COX17	519	13	19462	8.65362	1	1	0.992421
TSPO	1.0137	INTS1	-0.82902																		GOTERM_BP_DIRECT	GO:0034145~positive regulation of toll-like receptor 4 signaling pathway	3	0.552486	0.0454275	NINJ1, IFI35, LTF	519	13	19462	8.65362	1	1	0.992421
RDH10	0.214726	ANKFY1	-0.602789																		GOTERM_BP_DIRECT	GO:0033690~positive regulation of osteoblast proliferation	3	0.552486	0.0454275	ITGAV, CCN1, LTF	519	13	19462	8.65362	1	1	0.992421
FKBP7	0.284721	PLEKHA7	-0.555824																		GOTERM_BP_DIRECT	GO:0030148~sphingolipid biosynthetic process	5	0.92081	0.0492851	CERS4, SPTLC3, ORMDL2, ORMDL3, SGPP1	519	52	19462	3.60568	1	1	0.992421
HP1BP3	0.504049	MAD2L1	-1.05175																		GOTERM_BP_DIRECT	GO:0000050~urea cycle	3	0.552486	0.0520851	CPS1, ARG1, OTC	519	14	19462	8.03551	1	1	0.992421
KRT7	0.502547	TMEM147	-0.405523																		GOTERM_BP_DIRECT	GO:0051496~positive regulation of stress fiber assembly	5	0.92081	0.0522338	SERPINF2, APOA1, EVL, CD47, ARHGEF5	519	53	19462	3.53764	1	1	0.992421
COL18A1	0.413407	UBE2R2	-0.46031																		GOTERM_BP_DIRECT	GO:1904016~response to Thyroglobulin triiodothyronine	2	0.368324	0.0525249	GLB1, SLC2A1	519	2	19462	37.499	1	1	0.992421
TSKU	0.790976	MED10	-0.467092																		GOTERM_BP_DIRECT	GO:1903225~negative regulation of endodermal cell differentiation	2	0.368324	0.0525249	COL5A1, COL5A2	519	2	19462	37.499	1	1	0.992421
NID2	1.21098	INIP	-0.233997																		GOTERM_BP_DIRECT	GO:0060621~negative regulation of cholesterol import	2	0.368324	0.0525249	APOA2, APOC3	519	2	19462	37.499	1	1	0.992421
STS	0.505083	NASP	-0.189218																		GOTERM_BP_DIRECT	GO:0010902~positive regulation of very-low-density lipoprotein particle remodeling	2	0.368324	0.0525249	APOC2, APOA5	519	2	19462	37.499	1	1	0.992421
HSPG2	0.703513	CDK6	-0.502879																		GOTERM_BP_DIRECT	GO:0034014~response to triglyceride	2	0.368324	0.0525249	APOA4, HMGCS2	519	2	19462	37.499	1	1	0.992421
DSG1	0.325427	STARD7	-0.759582																		GOTERM_BP_DIRECT	GO:0015908~fatty acid transport	4	0.736648	0.0525803	RBP5, CRABP2, CRABP1, CROT	519	32	19462	4.68738	1	1	0.992421
LAMB1	0.618232	PHKB	-0.39057																		GOTERM_BP_DIRECT	GO:0045907~positive regulation of vasoconstriction	4	0.736648	0.0525803	FGB, CAV1, FGG, TRPM4	519	32	19462	4.68738	1	1	0.992421
LAMC1	0.706663	DHX16	-0.331593																		GOTERM_BP_DIRECT	GO:0043392~negative regulation of DNA binding	4	0.736648	0.0525803	SP100, IFI16, HMGA2, RSF1	519	32	19462	4.68738	1	1	0.992421
GSDMA	0.433875	MET	-0.473098																		GOTERM_BP_DIRECT	GO:0005975~carbohydrate metabolic process	10	1.84162	0.0534904	GLB1, IDUA, ME1, SLC2A2, CHI3L1, SLC2A3, NAGPA, GUSB, GBA2, CTBS	519	181	19462	2.07177	1	1	0.992421
FLG	0.713001	PABPC1	-0.340461																		GOTERM_BP_DIRECT	GO:0030488~tRNA methylation	4	0.736648	0.0567368	METTL2B, WDR6, NSUN6, GTPBP3	519	33	19462	4.54534	1	1	0.992421
KRT2	0.37954	HNRNPA3	-0.365195																		GOTERM_BP_DIRECT	GO:0008210~estrogen metabolic process	4	0.736648	0.0567368	UGT2B17, CYP1B1, CYP3A4, CYP3A7	519	33	19462	4.54534	1	1	0.992421
RSPRY1	0.838333	WDHD1	-0.287015																		GOTERM_BP_DIRECT	GO:0051603~proteolysis involved in cellular protein catabolic process	4	0.736648	0.0567368	CTSL, CTSV, CTSS, RSPRY1	519	33	19462	4.54534	1	1	0.992421
ORM1	0.834394	USP8	-0.474467																		GOTERM_BP_DIRECT	GO:0046718~viral entry into host cell	7	1.28913	0.0570951	SCARB2, PLSCR1, CTSL, ITGAV, NCAM1, F11R, NECTIN3	519	103	19462	2.54848	1	1	0.992421
EMP2	1.02548	HMGCS2	-0.776986																		GOTERM_BP_DIRECT	GO:0051592~response to calcium ion	5	0.92081	0.0584133	FGB, S100A16, CAV1, FGG, THBS1	519	55	19462	3.409	1	1	0.992421
MAU2	0.42249	GSTA2	-1.09325																		GOTERM_BP_DIRECT	GO:0046323~glucose import	3	0.552486	0.0590646	SLC2A1, SLC2A2, SLC2A3	519	15	19462	7.49981	1	1	0.992421
GTPBP3	0.661086	HPX	-1.08608																		GOTERM_BP_DIRECT	GO:1905907~negative regulation of amyloid fibril formation	3	0.552486	0.0590646	CRYAB, CLU, HSPG2	519	15	19462	7.49981	1	1	0.992421
GATM	0.789132	LCP1	-0.809522																		GOTERM_BP_DIRECT	GO:0008284~positive regulation of cell proliferation	22	4.05157	0.0596069	SLC35F6, CNBP, COX17, TNC, FN1, ADAM10, EMP2, THBS1, INS, CIAO1, PRDX3, PURA, ALDH1A2, NACC1, ERBB2, NAMPT, BCL7B, S100A13, ITGAV, BRD9, CD47, TRPM4	519	545	19462	1.51372	1	1	0.992421
COL12A1	1.70426	BIN1	-0.87707																		GOTERM_BP_DIRECT	GO:0033574~response to testosterone	4	0.736648	0.0610442	NASP, TSPO, HMGCS2, THBS1	519	34	19462	4.41165	1	1	0.992421
FIBP	0.921583	S100A14	-0.744456																		GOTERM_BP_DIRECT	GO:0043154~negative regulation of cysteine-type endopeptidase activity involved in apoptotic process	5	0.92081	0.061643	XIAP, SFN, TRIAP1, THBS1, CRYAB	519	56	19462	3.34813	1	1	0.992421
VWA1	0.920283	APOA4	-1.387																		GOTERM_BP_DIRECT	GO:0061436~establishment of skin barrier	4	0.736648	0.0654994	FLG, IL18, SFN, MET	519	35	19462	4.2856	1	1	0.992421
ARG1	0.731029	S100A16	-0.584839																		GOTERM_BP_DIRECT	GO:0030277~maintenance of gastrointestinal epithelium	3	0.552486	0.0663442	SERPINA3, RBP4, PBLD	519	16	19462	7.03107	1	1	0.992421
ADH1C	0.572251	FGB	-0.762091																		GOTERM_BP_DIRECT	GO:0006986~response to unfolded protein	5	0.92081	0.0683789	HSPB1, DNAJB9, TOR1B, UBE2J2, THBS1	519	58	19462	3.23268	1	1	0.992421
CPS1	0.590734	FAM151A	-2.08953																		GOTERM_BP_DIRECT	GO:0071276~cellular response to cadmium ion	4	0.736648	0.0700995	MT2A, MT1G, MT1X, MT1E	519	36	19462	4.16656	1	1	0.992421
SLC25A1	0.408237	DDC	-0.950642																		GOTERM_BP_DIRECT	GO:0032570~response to progesterone	4	0.736648	0.0700995	CAV1, TSPO, DSG1, THBS1	519	36	19462	4.16656	1	1	0.992421
RAB32	0.520905	CAV2	-0.971185																		GOTERM_BP_DIRECT	GO:0031397~negative regulation of protein ubiquitination	5	0.92081	0.0718835	USP4, CAV1, TSPO, HDAC8, VPS28	519	59	19462	3.17788	1	1	0.992421
NEU1	0.300643	NAGPA	-2.32707																		GOTERM_BP_DIRECT	GO:0009612~response to mechanical stimulus	5	0.92081	0.0718835	POSTN, MAP1B, TNC, CHI3L1, THBS1	519	59	19462	3.17788	1	1	0.992421
NHLRC3	2.12781	C5ORF15	-0.79452																		GOTERM_BP_DIRECT	GO:0009615~response to virus	7	1.28913	0.0735621	IFITM3, CDK6, IFNGR1, OAS3, HSPB1, HMGA2, CLU	519	110	19462	2.3863	1	1	0.992421
NSUN6	0.274394	SAMHD1	-1.03214																		GOTERM_BP_DIRECT	GO:0012501~programmed cell death	3	0.552486	0.0739031	NINJ1, HTRA1, TGM2	519	17	19462	6.61748	1	1	0.992421
POLG2	0.482228	COMTD1	-0.801838																		GOTERM_BP_DIRECT	GO:0006111~regulation of gluconeogenesis	3	0.552486	0.0739031	SELENOS, NR3C1, GNMT	519	17	19462	6.61748	1	1	0.992421
DOHH	0.5636	GSTA1	-0.869622																		GOTERM_BP_DIRECT	GO:0009395~phospholipid catabolic process	3	0.552486	0.0739031	APOA2, ABHD6, PLBD2	519	17	19462	6.61748	1	1	0.992421
ARPC5L	0.876768	MYL3	-0.529217																		GOTERM_BP_DIRECT	GO:0072659~protein localization to plasma membrane	9	1.65746	0.0743527	CLN3, NHERF2, PACS1, FRMD8, EMP2, TTC7A, PDZK1, F11R, RAPGEF6	519	165	19462	2.0454	1	1	0.992421
ORMDL3	0.596359	KRT6B	-0.320475																		GOTERM_BP_DIRECT	GO:0030100~regulation of endocytosis	4	0.736648	0.0748409	RAB4A, RAB5B, BIN1, RAB17	519	37	19462	4.05395	1	1	0.992421
METTL2B	1.48309	FGG	-0.825894																		GOTERM_BP_DIRECT	GO:0034446~substrate adhesion-dependent cell spreading	5	0.92081	0.0754781	FN1, ITGAV, LAMB1, LAMC1, MLF2	519	60	19462	3.12492	1	1	0.992421
NUDCD3	1.17493	AFP	-1.25973																		GOTERM_BP_DIRECT	GO:0034371~chylomicron remodeling	2	0.368324	0.0777454	APOC2, APOA4	519	3	19462	24.9994	1	1	0.992421
TBCC	1.07125	C12ORF75	-0.472141																		GOTERM_BP_DIRECT	GO:0048002~antigen processing and presentation of peptide antigen	2	0.368324	0.0777454	CTSL, CTSS	519	3	19462	24.9994	1	1	0.992421
IFNGR1	0.468157	BDH1	-0.546476																		GOTERM_BP_DIRECT	GO:0055081~anion homeostasis	2	0.368324	0.0777454	CPS1, OTC	519	3	19462	24.9994	1	1	0.992421
ARL3	0.235387	ACOX2	-0.422888																		GOTERM_BP_DIRECT	GO:0038016~insulin receptor internalization	2	0.368324	0.0777454	CEACAM1, CAV1	519	3	19462	24.9994	1	1	0.992421
TUBB2B	0.359165	AACS	-0.909005																		GOTERM_BP_DIRECT	GO:0045785~positive regulation of cell adhesion	5	0.92081	0.0791616	ERBB2, ITGAV, LAMB1, LAMC1, TGM2	519	61	19462	3.07369	1	1	0.992421
MAP1B	0.607759	CHMP4A	-1.02664																		GOTERM_BP_DIRECT	GO:0007005~mitochondrion organization	6	1.10497	0.0793396	RAB32, PRDX3, HMGCL, MARCKS, MTFP1, CAV2	519	86	19462	2.61621	1	1	0.992421
H1-3	0.591679	HSPA12A	-0.702309																		GOTERM_BP_DIRECT	GO:0006695~cholesterol biosynthetic process	4	0.736648	0.0797205	APOA1, APOA4, HMGCS2, APOA5	519	38	19462	3.94727	1	1	0.992421
NFIC	0.392783	POTEJ	-0.629347																		GOTERM_BP_DIRECT	GO:0043086~negative regulation of catalytic activity	3	0.552486	0.0817213	CLN3, TMBIM1, NES	519	18	19462	6.24984	1	1	0.992421
SLC2A1	-0.038561	RGN	-0.486979																		GOTERM_BP_DIRECT	GO:0034374~low-density lipoprotein particle remodeling	3	0.552486	0.0817213	LIPC, PLA2G2A, APOA2	519	18	19462	6.24984	1	1	0.992421
H2AZ2	0.296072	REEP6	-0.930858																		GOTERM_BP_DIRECT	GO:0006810~transport	3	0.552486	0.0817213	ALB, AFP, GC	519	18	19462	6.24984	1	1	0.992421
H4C16	0.2382	CHI3L1	-0.527332																		GOTERM_BP_DIRECT	GO:0045019~negative regulation of nitric oxide biosynthetic process	3	0.552486	0.0817213	CAV1, RGN, TSPO	519	18	19462	6.24984	1	1	0.992421
H2BC12L	0.347523	MLF2	-0.631876																		GOTERM_BP_DIRECT	GO:0016584~nucleosome positioning	3	0.552486	0.0817213	H1-5, RSF1, H1-3	519	18	19462	6.24984	1	1	0.992421
H3C3	0.319175	PDE5A	-0.493849																		GOTERM_BP_DIRECT	GO:0006878~cellular copper ion homeostasis	3	0.552486	0.0817213	MT2A, ATP7B, SLC31A1	519	18	19462	6.24984	1	1	0.992421
H2AC7	0.198837	ABRACL	-1.11559																		GOTERM_BP_DIRECT	GO:0001937~negative regulation of endothelial cell proliferation	4	0.736648	0.0847345	CAV2, CAV1, APOH, THBS1	519	39	19462	3.84606	1	1	0.992421
MAPK4	0.558775	APOA1	-1.12689																		GOTERM_BP_DIRECT	GO:0009887~animal organ morphogenesis	8	1.4733	0.0854564	COL18A1, LAMB1, EVL, LAMC1, STX2, HSPG2, DCN, MLF2	519	142	19462	2.11262	1	1	0.992421
ARID4B	0.562712	PTS	-0.22369																		GOTERM_BP_DIRECT	GO:0043627~response to estrogen	5	0.92081	0.0867911	GSTM3, ARSA, MME, CAV1, APOA2	519	63	19462	2.97611	1	1	0.992421
HMGA2	0.419855	ACAD11	-0.530262																		GOTERM_BP_DIRECT	GO:0042574~retinal metabolic process	3	0.552486	0.0897796	RDH10, ALDH1A2, CYP1B1	519	19	19462	5.9209	1	1	0.992421
C6ORF89	0.337892	KRT77	-0.331825																		GOTERM_BP_DIRECT	GO:0061744~motor behavior	3	0.552486	0.0897796	NAGLU, ORMDL3, NR3C1	519	19	19462	5.9209	1	1	0.992421
MT-CO1	0.310338	S100A13	-0.64054																		GOTERM_BP_DIRECT	GO:0031100~animal organ regeneration	4	0.736648	0.0898795	NNMT, APOA2, LCP1, HSPG2	519	40	19462	3.7499	1	1	0.992421
DDX19B	0.0514608	KPRP	-0.170982																		GOTERM_BP_DIRECT	GO:0006006~glucose metabolic process	5	0.92081	0.0947629	HKDC1, APOD, GDPGP1, FBN1, INS	519	65	19462	2.88454	1	1	0.992421
RTN1	0.939317	PLA2G12B	-0.434478																		GOTERM_BP_DIRECT	GO:0042594~response to starvation	4	0.736648	0.0951516	GNPAT, CPS1, ULK3, HMGCS2	519	41	19462	3.65844	1	1	0.992421
CYFIP2	0.448934	PDZK1	-0.761442																		GOTERM_BP_DIRECT	GO:0031424~keratinization	6	1.10497	0.095456	KRT2, KRT7, KRT77, SFN, KRT86, KRT6B	519	91	19462	2.47246	1	1	0.992421
CRABP1	0.498319	CDC37L1	-0.330267																		GOTERM_BP_DIRECT	GO:0007420~brain development	12	2.20994	0.0955344	RTN1, DNAJC30, FOXG1, SELENOP, PHGDH, APOD, HMGCS2, MDGA1, PAFAH1B3, HSPG2, NES, SHROOM4	519	264	19462	1.7045	1	1	0.992421
BGN	0.501506	F11R	-0.33958																		GOTERM_BP_DIRECT	GO:0033189~response to vitamin A	3	0.552486	0.09806	ARG1, MAP1B, ALDH1A2	519	20	19462	5.62486	1	1	0.992421
GYS2	-0.082723	ENPEP	-0.363569																		GOTERM_BP_DIRECT	GO:0045862~positive regulation of proteolysis	3	0.552486	0.09806	CYFIP2, FBXW11, PLK1	519	20	19462	5.62486	1	1	0.992421
NCAM1	0.180675	STK11IP	-0.41156																		GOTERM_BP_DIRECT	GO:0010737~protein kinase A signaling	3	0.552486	0.09806	SFN, LCP1, FBN1	519	20	19462	5.62486	1	1	0.992421
HDAC8	0.622751	MTRR	-0.476648																		GOTERM_BP_DIRECT	GO:0001822~kidney development	7	1.28913	0.0983043	MME, PLXND1, ARL3, ALDH1A2, RGN, HMGCS2, FREM2	519	119	19462	2.20583	1	1	0.992421
C17ORF49	0.0609955	PYM1	-1.32273																		GOTERM_BP_DIRECT	GO:0042127~regulation of cell proliferation	9	1.65746	0.0987496	PURA, ANXA1, ERBB2, HP1BP3, TNC, TSPO, XIAP, CLU, NDRG1	519	176	19462	1.91756	1	1	0.992421
PHGDH	0.310105	CLK3	-0.420307																		GOTERM_BP_DIRECT	GO:0030307~positive regulation of cell growth	6	1.10497	0.0988651	H1-5, ERBB2, ADAM10, SFN, H3-3A, INS	519	92	19462	2.44559	1	1	0.992421
PHF2	0.293813	COQ3	-0.640522
MARCKS	0.305362	CD302	-0.740891
THNSL1	0.179055	APOC2	-0.352482
TMEM109	0.36817	RAB17	-0.476955
ANXA13	0.151178	SGPP1	-0.34216
H1-5	0.360669	MRPL28	-0.574682
APOD	0.901834	CPM	-2.40403
CRABP2	1.91851	MDGA1	-2.6831
CD63	0.892935	RNF14	-1.22287
SHROOM4	1.06926	RBP4	-1.27296
CEACAM1	0.725306	CTSS	-1.34719
KRT86	0.912499	MFSD5	-0.901883
TRIAP1	0.75553	LRRC8E	-1.10642
SQOR	0.679887	RAB4A	-0.765451
RRAS	0.904751	WDSUB1	-0.705554
NINJ1	0.865787	COX7C	-0.880422
FCGRT	1.49156	SNRNP27	-2.48982
MSRA	0.963398	SERPINF2	-0.952832
RAB24	1.10785	TBCA	-0.813198
CRYAB	1.74106	PALM3	-0.848347
MME	1.21139	DUSP9	-1.56526
DCN	1.23398	DPY30	-0.763669
CAV1	0.88291	FOLR1	-0.750608
PLP2	1.1183	C2ORF76	-0.835714
GDF15	1.35752	SEPSECS	-0.833308
INHBE	1.76868	UTP23	-1.16295
CHST14	1.16102	BRAP	-0.900101
AP4B1	1.37233	PWWP2A	-0.439027
DNAJB9	0.939248	CNBP	-0.561248
CLU	1.12329	EXOG	-0.837844
FREM2	1.1344	MTMR14	-1.02469
BMP1	1.04375	RSF1	-0.669462
PPIC	0.942721	ORMDL2	-0.787586
TM4SF1	0.924987	LGALS3	-0.812623
MT1X	1.40486	CBR4	-1.21716
SERPINA3	2.00876	DNAJC25	-0.922833
XIAP	1.09201	NT5DC3	-0.507466
MT1G	1.18881	DHRS11	-0.291804
PPCDC	0.96178	PLIN2	-0.360814
SLC4A2	1.23302	SULT1B1	-0.590254
MON1B	1.63947	ARL8A	-0.511921
TGFBI	2.13372	GBP1	-0.482478
CD9	0.873587	AGPAT3	-0.559446
TGM2	0.983759	ARHGEF5	-1.22816
POSTN	1.98052	MTG2	-1.17829
GDPGP1	1.04293	SEC14L1	-1.84765
TOR1B	1.02999	KIF20A	-1.08945
DPH2	1.55607	ABHD6	-1.14031
ITGAV	1.11174	POTEKP	-1.1466
TNC	2.03826	FBXW11	-1.37029
FN1	1.26166	CHRAC1	-1.95663
TMSB4X	2.59502	DNAJC30	-0.297117
AMBP	0.747622	RPL26L1	-0.283525
DOLPP1	1.17706	TSPAN7	-0.69027
HEPACAM	0.702587	ULK3	-0.825557
RPF2	1.28969	NDRG1	-0.478537
SELENOS	1.83119	APOC3	-1.71413
THBS1	1.50838	AKR1D1	-1.14641
CYP3A4	0.989231	MRPS12	-1.1269
SERINC3	0.90558	POLR1E	-0.910052
CYP3A7	2.2714	RBP5	-1.40257
NDUFS7	0.70698	PLK1	-1.12352
EMP3	1.04852	RNASET2	-0.846917
WDR6	1.7511	TMCO3	-1.07668
TOMM6	0.404001	AAK1	-2.36254
UBE2J2	0.534005	IBTK	-0.879948
H3-3A	0.56961	CNRIP1	-0.230407
ANKRD44	0.519401	NCALD	-0.411145
CNOT4	0.469089	EVL	-0.522408
NACC1	0.660996	CYP1B1	-0.41962
INTS12	0.829059	PLXND1	-0.452799
PRSS23	1.12494	DHX40	-0.938676
OTC	0.332581	TMEM68	-0.793182
CSTA	0.55364	IGHG3	-1.07161
HP	0.792751	TRPM4	-1.33178
UXS1	0.689995	OAS3	-0.522286
SECISBP2L	0.477949	SP100	-0.350328
SERPINE2	0.864112	AKAP12	-0.733966
SAP130	1.1956	AGR2	-0.318437
MASTL	0.459674	CES3	-1.03756
CCN1	1.98735	DNAAF2	-0.508333
BCL7B	1.26747	METTL26	-0.350487
LAPTM4A	1.25961	NDUFAF8	-1.33114
CTSV	0.977686	CAMKK2	-0.906732
COX17	0.31559	TRAFD1	-0.978901
PLA2G2A	1.51111	RPRD2	-1.40167
STOM	1.12937	MT-ND4	-1.00738
PLD3	0.538698	DOCK5	-1.64212
PLSCR1	0.690731	LPIN2	-0.884625
CEP83	1.08005
XPO6	1.31644
MRPL30	0.871735

## Sheet: 30 vs 45
Up regulation (292)	log2 (Fold change)	Down regulation (396)	log2 (Fold change)			KEGG_PATHWAY															GO BP															GO CC
COL1A2	0.214065	SERPING1	-0.793319			Category	Term	Count	%	PValue	Genes	List Total	Pop Hits	Pop Total	Fold Enrichment	Bonferroni	Benjamini	FDR			Category	Term	Count	%	PValue	Genes	List Total	Pop Hits	Pop Total	Fold Enrichment	Bonferroni	Benjamini	FDR			Category	Term	Count	%	PValue	Genes	List Total	Pop Hits	Pop Total	Fold Enrichment	Bonferroni	Benjamini	FDR
GNG12	0.341027	APOA5	-0.817123			KEGG_PATHWAY	hsa01100:Metabolic pathways	112	16.2791	8.89736e-09	DMGDH, MT-ND4, GDA, MT-CO1, UXS1, MSMO1, GBA2, GALNT10, LIPC, STS, NAGLU, ANPEP, NAMPT, ACAA1, HADH, SEPHS2, CA14, UGT2B10, ARSA, HGD, UGT2B17, DCTD, CMPK1, GCDH, NNMT, MGST3, COX17, GNS, ATP5MC1, HSD11B1, EBP, RDH10, NEU1, HYI, GSTM3, COQ3, SEPSECS, ATP4A, VNN1, CPS1, ALPL, PLCH1, HEXB, DPYS, MTMR14, PYGL, PPCDC, AACS, MT-ATP6, GYS2, SPTLC3, ME1, PHGDH, TK2, HMGCS2, UPP1, GUSB, ACADS, VKORC1, CE…	374	1543	8586	1.66637	2.83825e-06	2.83826e-06	2.6959e-06			GOTERM_BP_DIRECT	GO:0010873~positive regulation of cholesterol esterification	7	1.01744	1.09444e-07	APOC1, APOA2, APOA1, APOA4, APOE, APOA5, AGT	656	9	19462	23.0749	0.000346876	0.000284386	0.000280797			GOTERM_CC_DIRECT	GO:0070062~extracellular exosome	216	31.3953	1.48998e-51	CYFIP2, UXS1, COL12A1, ARPC5L, F11R, ANPEP, FTH1, NAMPT, ANKFY1, ARSA, KRT2, KRT7, PDZK1, HSPG2, SLPI, SERPING1, CES3, CFB, FREM2, PLBD2, VPS28, KPRP, ENPEP, TTYH3, CFI, ENDOD1, GNS, HPX, CYB5R1, S100A16, C9, APOH, TSPAN6, NEU1, H3C3, SFN, S100A14, APOE, IGHA1, S100A10, CTSA, GSTM3, FN1, RAB27A, HSPA12A, GNG12, COL1A2, HLA-DRB1, ITM2B, SERPINA3, SLC35F6, COL18A1, ORM1, SERPINA1, HEXB, DPYS, HBB, …	675	2240	20660	2.95143	8.79087e-49	8.79087e-49	8.17998e-49
IFI16	0.164644	NIPSNAP3A	-0.199666			KEGG_PATHWAY	hsa04512:ECM-receptor interaction	19	2.76163	3.60465e-08	LAMA1, TNC, FN1, LAMB1, LAMC1, HSPG2, THBS1, COL1A1, VTN, COL2A1, COL1A2, COL4A2, COL4A1, COL6A2, COL6A1, COL6A3, ITGAV, CD47, FREM2	374	89	8586	4.90098	1.14988e-05	5.74942e-06	5.46105e-06			GOTERM_BP_DIRECT	GO:0010951~negative regulation of endopeptidase activity	13	1.88953	1.79423e-07	SERPINA3, SERPINA1, SERPIND1, SERPINE2, AHSG, SERPINC1, SERPINB9, SERPINB8, KNG1, AGT, VTN, SERPING1, TIMP3	656	54	19462	7.14222	0.00056861	0.000284386	0.000280797			GOTERM_CC_DIRECT	GO:0072562~blood microparticle	36	5.23256	1.23601e-20	LGALS3BP, APCS, SERPINA3, ITIH4, ORM1, SERPINC1, HP, SLC2A1, HBB, PLG, CLU, KNG1, IGHG3, VTN, IGHG4, HPX, C9, APOE, GC, IGHA1, FGB, FGA, AMBP, AHSG, FGG, APOA2, FN1, APOA1, APOA4, HBA2, HSPA2, AGT, ACTC1, ALB, SERPING1, CFB	675	148	20660	7.44505	7.29247e-18	3.64624e-18	3.39285e-18
RAB6B	0.374334	SLC2A13	-0.458164			KEGG_PATHWAY	hsa04610:Complement and coagulation cascades	16	2.32558	3.62822e-06	FGB, FGA, SERPINA1, SERPIND1, SERPINE2, SERPINC1, CFI, FGG, PLG, CLU, KNG1, VTN, C9, SERPING1, CD59, CFB	374	86	8586	4.27111	0.00115673	0.0003858	0.00036645			GOTERM_BP_DIRECT	GO:0033344~cholesterol efflux	10	1.45349	2.87147e-07	SCARB1, APOC2, APOC1, APOA2, APOA1, APOA4, APOE, LIPA, APOA5, TSKU	656	29	19462	10.2302	0.000909842	0.000303419	0.00029959			GOTERM_CC_DIRECT	GO:0005788~endoplasmic reticulum lumen	50	7.26744	3.24181e-20	COL18A1, SERPINA1, COL12A1, TNC, LAMC1, PRSS23, LIPC, STS, CCN1, ARSA, FGA, AHSG, COL23A1, FGG, GPX8, APOA2, APOA1, ADAM10, APOA4, APOA5, COL2A1, COL4A2, COL4A1, COL6A2, COL6A1, COL6A3, SERPING1, FKBP7, VWA1, MFGE8, CES3, SERPINC1, AFP, THBS1, FSTL1, KNG1, INS, DNAJB9, APOE, SERPIND1, FN1, LAMB1, TOR1B, COL1A1, COL3A1, COL1A2, COL5A1, COL5A2, ALB, FBN1	675	311	20660	4.92081	1.91267e-17	6.37557e-18	5.93252e-18
FBN1	1.27442	CALML5	-0.348964			KEGG_PATHWAY	hsa00980:Metabolism of xenobiotics by cytochrome P450	15	2.18023	5.41295e-06	UGT2B10, GSTM3, ADH1C, ADH1B, MGST3, UGT2B17, CYP3A4, HSD11B1, AKR7A3, GSTA2, GSTA1, UGT1A4, CYP1B1, CBR3, UGT1A6	374	78	8586	4.41485	0.00172525	0.000431683	0.000410031			GOTERM_BP_DIRECT	GO:0043691~reverse cholesterol transport	8	1.16279	1.09055e-06	SCARB1, LIPC, APOC2, APOA2, APOA1, APOA4, APOE, CLU	656	18	19462	13.1856	0.00345109	0.000852029	0.000841278			GOTERM_CC_DIRECT	GO:0005615~extracellular space	140	20.3488	1.13681e-18	SPARC, SERPINE2, COL12A1, TNC, HP, IFI35, CXCL13, CLU, TSKU, IGHG3, IGHG4, LIPC, H2BC12L, ANPEP, POTEJ, DPYSL3, NAMPT, HMGN2, HABP2, ARSA, POSTN, KRT2, ANXA13, COL23A1, HSPG2, COL4A2, SLPI, COL4A1, SERPING1, S100A4, S100A9, CFB, S100A8, MRPL18, CFI, HTRA1, FBLN1, NID2, KNG1, VTN, HPX, S100A16, PODXL, APOH, C9, S100A13, SFN, S100A14, APOE, IGHA1, S100A10, AMBP, FN1, GGH, COL1A1, ATP4A, BMP1, COL1A…	675	1989	20660	2.15437	6.70718e-16	1.67679e-16	1.56027e-16
GPX8	0.508256	VPS28	-0.0354442			KEGG_PATHWAY	hsa00983:Drug metabolism - other enzymes	15	2.18023	7.36716e-06	UGT2B10, GSTM3, MGST3, DPYS, NME3, UGT2B17, CYP3A4, GSTA2, GSTA1, CMPK1, UGT1A4, TK2, UPP1, GUSB, UGT1A6	374	80	8586	4.30448	0.00234737	0.000470025	0.00044645			GOTERM_BP_DIRECT	GO:0098869~cellular oxidant detoxification	14	2.03488	1.37078e-06	KDM3B, AMBP, HBG1, MGST3, HP, GPX8, HBB, HBA2, PRDX3, SELENOS, ALB, GSTA1, APOE, S100A9	656	76	19462	5.4651	0.00433595	0.000852029	0.000841278			GOTERM_CC_DIRECT	GO:0005576~extracellular region	147	21.3663	2.0372e-17	GHDC, SPARC, CALML5, SERPINE2, COL12A1, TNC, HP, CXCL13, CLU, IGHG3, POTEKP, IGHG4, LIPC, FTH1, COTL1, ACAA1, CCN1, HABP2, KCMF1, ARSA, NHLRC3, DNAAF2, HSPG2, FLG2, H4C16, COL4A2, SLPI, COL4A1, SELENOP, S100A6, SERPING1, S100A4, S100A9, PLBD2, CFB, S100A8, FTL, CFI, ENDOD1, HTRA1, FBLN1, NID2, GNS, KNG1, DPP4, VTN, HPX, DPP7, APOH, C9, NEU1, S100A13, H3C3, APOE, IGHA1, S100A10, CTSA, AMBP, STK11I…	675	2213	20660	2.03312	1.20195e-14	2.40389e-15	2.23684e-15
COL6A1	0.534223	ALB	-1.15926			KEGG_PATHWAY	hsa00140:Steroid hormone biosynthesis	13	1.88953	1.14222e-05	UGT2B10, UGT2B17, AKR1C4, HSD17B11, CYP3A4, CYP3A7, HSD11B1, STS, SULT1E1, HSD17B2, UGT1A4, CYP1B1, UGT1A6	374	62	8586	4.81361	0.00363708	0.000607281	0.000576822			GOTERM_BP_DIRECT	GO:0007155~cell adhesion	43	6.25	1.61267e-06	LGALS3BP, COL18A1, HEPACAM, LAMA1, COL12A1, TNC, LAMC1, SLC7A11, F11R, NID2, THBS1, CLDN1, DPP4, VTN, PODXL, CYP1B1, SIRPA, NCAM1, ITGAV, CCN1, HABP2, FGB, AOC3, POSTN, AMBP, FN1, LAMB1, EMP2, CLDN6, COL1A1, FLG2, COL5A1, COL6A2, COL6A1, COL6A3, CD9, CD47, TGFBI, MFGE8, NECTIN3, FOLR1, FREM2, EPHA2	656	567	19462	2.24993	0.00509913	0.000852029	0.000841278			GOTERM_CC_DIRECT	GO:0005604~basement membrane	21	3.05233	2.98916e-11	COL18A1, SPARC, LAMA1, COL23A1, TNC, FN1, LAMB1, FBLN1, LAMC1, NID2, HSPG2, VTN, COL2A1, COL4A2, COL5A1, COL4A1, TIMP3, VWA1, TGFBI, FREM2, FBN1	675	96	20660	6.69537	1.76361e-08	2.93934e-09	2.73508e-09
COL6A3	0.527586	CTSL	-0.394319			KEGG_PATHWAY	hsa04142:Lysosome	19	2.76163	1.46604e-05	CTSA, SCARB2, ARSA, ASAH1, IDUA, HEXB, CTSV, NAGPA, GNS, LIPA, CLN3, LAPTM4A, NAGLU, GLB1, CTSL, NEU1, SLC17A5, GUSB, ATP6V0C	374	132	8586	3.30445	0.00466578	0.000668096	0.000634586			GOTERM_BP_DIRECT	GO:0033700~phospholipid efflux	7	1.01744	1.99144e-06	APOC2, APOC1, APOA2, APOA1, APOA4, APOE, APOA5	656	13	19462	15.9749	0.00629299	0.000901838	0.000890458			GOTERM_CC_DIRECT	GO:0005829~cytosol	255	37.064	1.2736e-09	CYFIP2, MTRR, SERPINE2, HDAC10, IFI35, GBA2, LIPA, MT2A, H2BC12L, DPYSL5, FTH1, DPYSL3, NAMPT, ANKFY1, SYNPO, SEPHS2, KRT4, C17ORF49, DNAAF2, KRT2, KRT7, GTPBP1, GNPAT, BIN1, MAP1B, BOLA3, MYL3, RBP1, ULK3, CES3, VPS28, FLG, UNC119B, CRABP1, ENDOD1, UBE2J2, GSPT2, PRDX3, CYB5R1, SEC14L1, S100A16, DPH2, S100A13, SFN, SNX8, TRPM4, BRAP, GSTM3, GSDMA, SURF4, RAB27A, MRPL28, NMT2, CEP83, PLCH1, NDUFA…	675	5629	20660	1.38655	7.51426e-07	1.07347e-07	9.98869e-08
COL6A2	0.299155	ALPL	-0.393653			KEGG_PATHWAY	hsa04974:Protein digestion and absorption	16	2.32558	3.46431e-05	COL18A1, COL23A1, COL12A1, PRCP, DPP4, COL1A1, COL3A1, COL2A1, COL1A2, COL4A2, COL5A1, COL4A1, COL6A2, COL5A2, COL6A1, COL6A3	374	103	8586	3.56617	0.0109905	0.00138139	0.00131211			GOTERM_BP_DIRECT	GO:0018149~peptide cross-linking	9	1.30814	3.61723e-06	FLG, COL3A1, CSTA, ANXA1, KRT2, FN1, KRT10, THBS1, TGM2	656	29	19462	9.20721	0.0114011	0.00143333	0.00141524			GOTERM_CC_DIRECT	GO:0043202~lysosomal lumen	19	2.76163	2.51491e-09	CTSA, SCARB2, ARSA, ASAH1, IDUA, LUM, HEXB, BGN, CTSV, HSPG2, GNS, LIPA, NAGLU, GLB1, CTSL, NEU1, GC, GUSB, PLBD2	675	98	20660	5.93409	1.4838e-06	1.85475e-07	1.72586e-07
PRAF2	1.25751	APOA2	-0.960544			KEGG_PATHWAY	hsa04979:Cholesterol metabolism	11	1.59884	5.49542e-05	SCARB1, LIPC, APOC2, APOH, APOC1, APOA2, TSPO, APOA1, APOA4, APOE, LIPA	374	51	8586	4.95156	0.0173781	0.00194782	0.00185012			GOTERM_BP_DIRECT	GO:0034372~very-low-density lipoprotein particle remodeling	6	0.872093	4.78881e-06	LIPC, APOC2, APOA1, APOA4, APOE, APOA5	656	9	19462	19.7785	0.0150659	0.00168673	0.00166544			GOTERM_CC_DIRECT	GO:0031093~platelet alpha granule lumen	16	2.32558	3.85689e-09	FGB, FGA, SERPINA3, ORM1, SERPINA1, SPARC, AHSG, FGG, FN1, PLG, CLU, THBS1, KNG1, TMSB4X, ALB, SERPING1	675	68	20660	7.20174	2.27556e-06	2.52841e-07	2.3527e-07
TSPAN6	0.440884	RAPGEF6	-0.523568			KEGG_PATHWAY	hsa04510:Focal adhesion	23	3.34302	6.68868e-05	CAV2, LAMA1, TNC, FN1, XIAP, LAMB1, EMP2, LAMC1, THBS1, COL1A1, VTN, COL2A1, COL1A2, COL4A2, COL4A1, COL6A2, COL6A1, ERBB2, COL6A3, ITGAV, FLNC, MET, SOS2	374	203	8586	2.60106	0.0211116	0.00213369	0.00202667			GOTERM_BP_DIRECT	GO:0006629~lipid metabolic process	23	3.34302	5.95529e-06	UGT2B10, GCDH, ARSA, BTN2A1, MGST3, GDPD1, ACOT13, CYP3A4, CLU, HSPG2, LIPA, FADS3, HMGCL, LIPC, BDH1, APOC1, TMEM68, ACAD11, DAGLB, BCAT1, ACADS, PAFAH1B3, LPIN2	656	221	19462	3.08759	0.0187012	0.00188783	0.001864			GOTERM_CC_DIRECT	GO:0031012~extracellular matrix	29	4.21512	3.08853e-08	COL18A1, LAMA1, FBLN1, THBS1, TIMP3, APOE, CCN1, TGM2, POSTN, AHSG, LUM, COL23A1, FN1, BGN, COL1A1, COL3A1, COL2A1, COL1A2, COL4A2, COL5A1, COL4A1, COL6A2, COL5A2, COL6A1, COL6A3, CHI3L1, ALPL, TGFBI, FBN1	675	259	20660	3.42708	1.82222e-05	1.82223e-06	1.6956e-06
FXYD1	0.552267	AKTIP	-0.530876			KEGG_PATHWAY	hsa05204:Chemical carcinogenesis - DNA adducts	12	1.74419	0.000192939	UGT2B10, HSD11B1, GSTM3, MGST3, GSTA2, GSTA1, UGT1A4, UGT2B17, CYP1B1, CYP3A4, UGT1A6, CYP3A7	374	70	8586	3.93552	0.0596974	0.00559524	0.0053146			GOTERM_BP_DIRECT	GO:0034375~high-density lipoprotein particle remodeling	7	1.01744	8.52231e-06	SCARB1, LIPC, APOC1, APOA2, APOA1, APOA4, APOE	656	16	19462	12.9796	0.0266542	0.00228315	0.00225434			GOTERM_CC_DIRECT	GO:0042627~chylomicron	8	1.16279	1.07174e-07	APOC2, APOH, APOC1, APOA2, APOA1, APOA4, APOE, APOA5	675	14	20660	17.4899	6.32304e-05	5.7484e-06	5.34894e-06
PLCH1	0.542544	SLC2A3	-0.705096			KEGG_PATHWAY	hsa01240:Biosynthesis of cofactors	18	2.61628	0.000332656	UGT2B10, VKORC1, MMAB, NME3, GGH, UGT2B17, DHRS3, PPCDC, PTS, COQ3, PSAT1, CMPK1, RGN, UGT1A4, ALPL, BCAT1, GUSB, UGT1A6	374	153	8586	2.70085	0.100697	0.0088431	0.00839956			GOTERM_BP_DIRECT	GO:0006953~acute-phase response	10	1.45349	8.64285e-06	ITIH4, APCS, SERPINA3, ORM1, PLSCR1, SERPINA1, AHSG, HP, FN1, INS	656	42	19462	7.06373	0.027026	0.00228315	0.00225434			GOTERM_CC_DIRECT	GO:0034361~very-low-density lipoprotein particle	9	1.30814	1.71944e-07	SELENOS, APOC2, APOH, APOC1, APOA2, APOA1, APOA4, APOE, APOA5	675	21	20660	13.1175	0.000101442	8.45389e-06	7.86642e-06
GSTM3	0.600398	SEPTIN5	-0.0841275			KEGG_PATHWAY	hsa05146:Amoebiasis	14	2.03488	0.000444644	RAB5B, LAMA1, ARG1, FN1, HSPB1, LAMB1, SERPINB9, LAMC1, COL1A1, COL3A1, COL1A2, COL4A2, COL4A1, C9	374	102	8586	3.15099	0.132269	0.0109109	0.0103636			GOTERM_BP_DIRECT	GO:0030199~collagen fibril organization	13	1.88953	9.4832e-06	COL18A1, LUM, COL12A1, COL1A1, COL3A1, COL2A1, BMP1, COL1A2, COL4A2, COL5A1, COL4A1, COL5A2, CYP1B1	656	77	19462	5.00883	0.0296145	0.00231244	0.00228326			GOTERM_CC_DIRECT	GO:0034364~high-density lipoprotein particle	9	1.30814	1.57698e-06	LIPC, APOC2, APOH, APOC1, APOA2, APOA1, APOA4, APOE, APOA5	675	27	20660	10.2025	0.000929989	7.15708e-05	6.65973e-05
PSMB10	0.0372626	CXORF38	-0.199749			KEGG_PATHWAY	hsa00830:Retinol metabolism	11	1.59884	0.00064781	UGT2B10, ADH1C, ADH1B, RDH10, ALDH1A2, UGT1A4, UGT2B17, CYP3A4, DHRS3, UGT1A6, CYP3A7	374	68	8586	3.71367	0.186751	0.0147608	0.0140204			GOTERM_BP_DIRECT	GO:0070328~triglyceride homeostasis	9	1.30814	2.07083e-05	SCARB1, PLA2G12B, LIPC, APOC2, IL18, APOA1, APOA4, APOE, APOA5	656	36	19462	7.41692	0.0635376	0.00468894	0.00462978			GOTERM_CC_DIRECT	GO:0005577~fibrinogen complex	6	0.872093	1.87917e-06	FGB, FGA, FGL1, FGG, FN1, THBS1	675	8	20660	22.9556	0.0011081	7.91936e-05	7.36903e-05
OPA3	0.343157	C9	-0.590164			KEGG_PATHWAY	hsa00982:Drug metabolism - cytochrome P450	11	1.59884	0.00102403	UGT2B10, GSTM3, ADH1C, ADH1B, MGST3, GSTA2, GSTA1, UGT1A4, UGT2B17, CYP3A4, UGT1A6	374	72	8586	3.50735	0.278797	0.021075	0.020018			GOTERM_BP_DIRECT	GO:0034384~high-density lipoprotein particle clearance	5	0.726744	4.10321e-05	SCARB1, APOC2, APOA2, APOA1, APOE	656	7	19462	21.1912	0.12197	0.00867146	0.00856204			GOTERM_CC_DIRECT	GO:0071682~endocytic vesicle lumen	8	1.16279	2.03971e-06	HPX, SPARC, CTSL, HP, HBB, APOA1, HBA2, APOE	675	20	20660	12.243	0.0012027	8.02284e-05	7.46532e-05
MVP	0.297658	RNF7	-0.438805			KEGG_PATHWAY	hsa00531:Glycosaminoglycan degradation	6	0.872093	0.00105705	NAGLU, GLB1, IDUA, HEXB, GUSB, GNS	374	19	8586	7.24965	0.286361	0.021075	0.020018			GOTERM_BP_DIRECT	GO:0035987~endodermal cell differentiation	8	1.16279	6.15311e-05	VTN, COL4A2, COL12A1, COL6A1, FN1, HMGA2, ITGAV, LAMB1	656	31	19462	7.65618	0.177214	0.0116759	0.0115285			GOTERM_CC_DIRECT	GO:0045111~intermediate filament cytoskeleton	12	1.74419	2.76219e-06	NDOR1, MTRR, DES, KRT17, KRT4, KRT13, KRT7, VIM, NES, S100A8, MDN1, CLK3	675	59	20660	6.22524	0.00162837	9.82373e-05	9.14107e-05
SFN	0.605882	PCLO	-0.916266			KEGG_PATHWAY	hsa00260:Glycine, serine and threonine metabolism	8	1.16279	0.00148651	DMGDH, AOC3, GATM, PSAT1, GLYCTK, PGAM2, PHGDH, GNMT	374	40	8586	4.59144	0.377834	0.0278939	0.0264948			GOTERM_BP_DIRECT	GO:0042632~cholesterol homeostasis	14	2.03488	6.26151e-05	SCARB1, PLA2G12B, CNBP, APOA2, IL18, APOA1, APOA4, APOA5, TSKU, FABP3, LIPC, APOC2, TSPO, APOE	656	107	19462	3.88175	0.180037	0.0116759	0.0115285			GOTERM_CC_DIRECT	GO:0031089~platelet dense granule lumen	7	1.01744	2.83057e-06	LGALS3BP, ITIH4, CLEC3B, APOH, SELENOP, CDC37L1, TIMP3	675	14	20660	15.3037	0.00166864	9.82373e-05	9.14107e-05
ANXA4	0.451873	SERPINC1	-0.786301			KEGG_PATHWAY	hsa00600:Sphingolipid metabolism	9	1.30814	0.00212161	CERS4, ARSA, ASAH1, GLB1, SPTLC3, HEXB, NEU1, GBA2, SGPP1	374	54	8586	3.8262	0.492121	0.0375996	0.0357137			GOTERM_BP_DIRECT	GO:0007596~blood coagulation	13	1.88953	7.32503e-05	FGB, VKORC1, FGA, SERPINA1, SERPIND1, SERPINE2, SERPINC1, RAB27A, PLG, PAPSS2, KNG1, SERPING1, CD59	656	94	19462	4.10298	0.207222	0.0129002	0.0127374			GOTERM_CC_DIRECT	GO:0001533~cornified envelope	12	1.74419	3.88923e-06	FLG, FLG2, CSTA, ANXA1, KRT17, KRT2, HSPB1, DSG1, KRT77, PKP4, KRT10, DSC1	675	61	20660	6.02113	0.00229202	0.00012748	0.000118621
S100A4	0.581041	GC	-0.641591			KEGG_PATHWAY	hsa00650:Butanoate metabolism	6	0.872093	0.00551458	HMGCL, BDH1, HMGCS2, HADH, ACADS, AACS	374	27	8586	5.1016	0.828645	0.0925869	0.0879431			GOTERM_BP_DIRECT	GO:0072378~blood coagulation, fibrin clot formation	5	0.726744	7.98751e-05	FGB, FGA, FGG, FN1, FBLN1	656	8	19462	18.5423	0.223698	0.0133265	0.0131584			GOTERM_CC_DIRECT	GO:0005581~collagen trimer	14	2.03488	1.77573e-05	COL18A1, COL23A1, COL12A1, COL1A1, COL3A1, COL2A1, COL1A2, COL4A2, COL5A1, COL4A1, COL6A2, COL5A2, COL6A1, COL6A3	675	98	20660	4.37249	0.0104222	0.000551411	0.000513092
PDE4DIP	0.471848	GBA2	-0.811545			KEGG_PATHWAY	hsa05222:Small cell lung cancer	11	1.59884	0.00639551	CDK6, COL4A2, COL4A1, LAMA1, CKS2, FN1, XIAP, ITGAV, LAMB1, BAK1, LAMC1	374	92	8586	2.74488	0.870842	0.102008	0.096892			GOTERM_BP_DIRECT	GO:0045109~intermediate filament organization	11	1.59884	8.69678e-05	DES, KRT17, KRT4, KRT2, KRT13, KRT7, KRT77, KRT10, VIM, KRT6B, KRT6A	656	68	19462	4.79918	0.240959	0.0137844	0.0136105			GOTERM_CC_DIRECT	GO:0035580~specific granule lumen	11	1.59884	3.42663e-05	GHDC, ORM1, SLPI, ARG1, NEU1, HP, RAB27A, GGH, CHI3L1, ACAA1, LTF	675	63	20660	5.34415	0.0200144	0.00101085	0.000940609
IFITM3	0.410706	ITIH4	-0.889737			KEGG_PATHWAY	hsa00053:Ascorbate and aldarate metabolism	6	0.872093	0.0087512	UGT2B10, RGN, UGT1A4, UGT2B17, GUSB, UGT1A6	374	30	8586	4.59144	0.939428	0.132935	0.126267			GOTERM_BP_DIRECT	GO:0008202~steroid metabolic process	10	1.45349	0.000111227	BDH1, SULT1E1, HSD17B2, TSPO, UGT2B17, CYP1B1, MSMO1, AKR1C4, CYP3A4, CYP3A7	656	57	19462	5.20486	0.297148	0.0167899	0.0165781			GOTERM_CC_DIRECT	GO:0035578~azurophil granule lumen	13	1.88953	3.94154e-05	CTSA, SERPINA3, ARSA, NHLRC3, STK11IP, ARG1, HEXB, GGH, GNS, DPP7, GLB1, GUSB, FTL	675	91	20660	4.37249	0.0229872	0.00110739	0.00103043
LGALS3BP	0.235522	CROT	-0.178403			KEGG_PATHWAY	hsa01524:Platinum drug resistance	9	1.30814	0.013443	GSTM3, ATP7B, SLC31A1, MGST3, GSTA2, ERBB2, GSTA1, XIAP, BAK1	374	73	8586	2.83034	0.986665	0.194923	0.185147			GOTERM_BP_DIRECT	GO:0045723~positive regulation of fatty acid biosynthetic process	6	0.872093	0.000136392	LPGAT1, APOC2, RGN, APOA1, APOA4, APOA5	656	16	19462	11.1254	0.351045	0.0177449	0.017521			GOTERM_CC_DIRECT	GO:0005739~mitochondrion	75	10.9012	0.000117891	DMGDH, SLC25A1, SLC35F6, MT-ND4, MT-CO1, MRPS14, ARID4B, MRPL34, NR3C1, CLU, ATP5IF1, MT-ATP6, CHCHD5, HMGN5, ATP7B, MPC1, FAM162A, MTG2, OPA3, SACS, ME1, CYP1B1, TSPO, TK2, HMGCS2, ACAD11, HADH, ACADS, COA6, TGM2, HSDL2, LIG1, TRAFD1, GTPBP3, MRPL52, RAB32, POLG2, BDH1, HKDC1, BOLA3, NOS1AP, BCAT1, GCDH, MTFP1, MRPL18, PON2, ABHD6, PTS, ATP5MC1, PRDX3, HMGCL, CYB5R1, CKB, SLC25A20, BAK1, NIPSNAP…	675	1467	20660	1.5648	0.0671957	0.00316163	0.00294192
HSPB1	0.320187	FOXG1	-0.280818			KEGG_PATHWAY	hsa04978:Mineral absorption	8	1.16279	0.014683	MT2A, ATP7B, SLC31A1, FTH1, MT1G, MT1X, FTL, MT1E	374	60	8586	3.06096	0.991072	0.203647	0.193433			GOTERM_BP_DIRECT	GO:1905920~positive regulation of CoA-transferase activity	5	0.726744	0.000139944	APOA2, APOA1, APOA4, APOE, AGT	656	9	19462	16.482	0.358313	0.0177449	0.017521			GOTERM_CC_DIRECT	GO:0016020~membrane	159	23.1105	0.000125515	CYFIP2, SCARB2, GHDC, SPARC, LPGAT1, GOLT1B, PLXND1, TNC, MSMO1, IFI35, SLC4A2, NR3C1, GBA2, CLDN1, CLU, FADS3, POTEKP, COMTD1, STS, POTEJ, ANKFY1, SIRPA, ACAA1, SLC39A1, CA14, KRT6A, C5ORF15, KRT2, ANXA13, ADAM10, UGT2B17, HSPG2, GTPBP1, RAB32, GNPAT, H4C16, DDX39A, COL4A2, COL4A1, BIN1, DSC1, FTL, RAB5B, HEPACAM, MGST3, CFI, ENDOD1, ABHD6, DPP4, HSD11B1, CYB5R1, PODXL, RDH10, TSPAN6, NEU1, MYH1…	675	3693	20660	1.31778	0.0713829	0.00321974	0.002996
HSD17B11	0.336096	KNG1	-0.761494			KEGG_PATHWAY	hsa04614:Renin-angiotensin system	5	0.726744	0.016113	CTSA, ENPEP, ANPEP, PRCP, AGT	374	23	8586	4.9907	0.994383	0.214169	0.203427			GOTERM_BP_DIRECT	GO:0010898~positive regulation of triglyceride catabolic process	5	0.726744	0.000139944	APOC2, APOA1, APOA4, DAGLB, APOA5	656	9	19462	16.482	0.358313	0.0177449	0.017521			GOTERM_CC_DIRECT	GO:0031091~platelet alpha granule	6	0.872093	0.000162541	FGB, FGA, SPARC, SERPINE2, FGG, THBS1	675	17	20660	10.8026	0.0914513	0.00386061	0.00359233
PRDX3	0.422344	ZNF687	-0.584059			KEGG_PATHWAY	hsa00280:Valine, leucine and isoleucine degradation	7	1.01744	0.0169567	HMGCL, HMGCS2, HADH, BCAT1, ACAA1, ACADS, AACS	374	48	8586	3.34793	0.995728	0.216367	0.205515			GOTERM_BP_DIRECT	GO:0002544~chronic inflammatory response	5	0.726744	0.000139944	VNN1, CXCL13, THBS1, S100A9, S100A8	656	9	19462	16.482	0.358313	0.0177449	0.017521			GOTERM_CC_DIRECT	GO:0043231~intracellular membrane-bounded organelle	56	8.13953	0.000163585	SCARB1, SLC35F6, SERPINA1, SPARC, HDAC10, CPQ, CROT, LIPA, CLU, STS, CTSL, CYP1B1, ANKFY1, TSPO, GUSB, UGT2B10, LIG1, SLC2A13, UGT2B17, ADAM10, AFTPH, BDH1, ACOX2, OAS3, TMBIM1, PPIC, PON3, RAB5B, MGST3, PRCP, CYP3A4, TMEM165, PRDX3, HSD11B1, VTN, DPP7, PODXL, NEU1, NACC1, HSD17B2, STX2, SNX8, UGT1A6, CTSA, POU2F1, AMBP, CAVIN1, IQSEC1, STK11IP, GLB1, DOLPP1, PLCH1, LAMTOR4, ITM2B, OTC, CC2D1B	675	1015	20660	1.68868	0.0920112	0.00386061	0.00359233
ITFG1	0.286467	IFI35	-0.331271			KEGG_PATHWAY	hsa04151:PI3K-Akt signaling pathway	25	3.63372	0.0233131	LAMA1, TNC, LAMC1, THBS1, INS, GYS2, VTN, GNG10, ERBB2, ITGAV, FN1, LAMB1, GNG12, COL1A1, COL2A1, CDK6, COL1A2, COL4A2, COL4A1, COL6A2, COL6A1, COL6A3, MET, SOS2, EPHA2	374	359	8586	1.59869	0.999461	0.286034	0.271687			GOTERM_BP_DIRECT	GO:0046718~viral entry into host cell	13	1.88953	0.000178233	SCARB2, SCARB1, F11R, CLDN1, DPP4, CLDN6, PLSCR1, CTSL, ANPEP, ITGAV, NCAM1, NECTIN3, EPHA2	656	103	19462	3.74446	0.431667	0.0217307	0.0214565			GOTERM_CC_DIRECT	GO:0005783~endoplasmic reticulum	62	9.01163	0.00022952	FKBP11, GHDC, SERPINA1, LPGAT1, GOLT1B, CPQ, MSMO1, PCSK6, PKD2, CLU, CLGN, STS, STBD1, UBXN8, TSPO, TGM2, VKORC1, FGB, FGA, CERS4, SIGMAR1, RAB32, SELENOS, PEX3, TMBIM1, FKBP7, CHI3L1, KDELR3, RTN1, MGST3, GDPD1, UBE2J2, HSD17B11, THBS1, VTN, CLN3, EBP, PGRMC1, ORMDL2, ORMDL3, AGR2, UGT1A4, DNAJB9, RNF170, BAK1, APOE, TRPM4, UGT1A6, AOC3, CTSA, POU2F1, AMBP, CAVIN1, CNBP, SURF4, TOR1B, TMEM230, …	675	1175	20660	1.61503	0.126662	0.00520834	0.0048464
ACTR1B	0.388673	GNPAT	-0.235592			KEGG_PATHWAY	hsa01200:Carbon metabolism	11	1.59884	0.027613	CPS1, PSAT1, HKDC1, GLYCTK, PGAM2, RGN, ME1, PHGDH, ACADS, FBP1, PFKM	374	115	8586	2.19591	0.999868	0.326242	0.309879			GOTERM_BP_DIRECT	GO:0045765~regulation of angiogenesis	8	1.16279	0.000202185	SP100, PLXND1, ERBB2, CCM2, EMP2, CXCL13, EPHA2, HTATIP2	656	37	19462	6.41463	0.473229	0.023738	0.0234384			GOTERM_CC_DIRECT	GO:0005764~lysosome	24	3.48837	0.000291467	CTSA, SCARB2, SCARB1, ARSA, ASAH1, CPQ, USP4, HEXB, PON2, RAB27A, PRCP, CTSV, GNS, LIPA, CLN3, STS, NAGLU, CTSL, NEU1, SLC17A5, LAMTOR4, SIAE, GUSB, CTBS	675	315	20660	2.33199	0.158013	0.00636909	0.00592649
PBLD	0.473708	NR3C1	-0.436381			KEGG_PATHWAY	hsa05034:Alcoholism	15	2.18023	0.03428	H2AZ2, DDC, HDAC10, CALML5, H2AC7, GNG12, HDAC8, GNAI1, CAMKK2, GNG10, H4C16, H2BC12L, H3C3, SOS2, H3-3A	374	188	8586	1.83169	0.999985	0.390547	0.370959			GOTERM_BP_DIRECT	GO:0051006~positive regulation of lipoprotein lipase activity	5	0.726744	0.000227032	APOC2, APOH, APOA1, APOA4, APOA5	656	10	19462	14.8338	0.513138	0.0257033	0.025379			GOTERM_CC_DIRECT	GO:0005737~cytoplasm	229	33.2849	0.00050244	DMGDH, CYFIP2, SPARC, LPGAT1, HDAC10, UXS1, ARPC5L, MT1X, IFI35, CLDN1, MT2A, DPYSL5, ANPEP, FTH1, DPYSL3, NAMPT, ACAD11, SEPHS2, WDHD1, DNAAF2, KRT2, KRT7, GTPBP3, FLG2, DDX39A, BIN1, ULK3, MT1G, VPS28, MT1E, KPRP, ENPEP, HEPACAM, MRPL18, CRABP1, AGAP3, CIAO1, PRDX3, SEC14L1, S100A16, RDH10, NEU1, S100A13, SFN, APOE, S100A10, BRAP, GSTM3, STK11IP, SURF4, MRPL28, HSPA12A, COL1A1, C6ORF89, NMT2, P…	675	5796	20660	1.2093	0.256595	0.0105871	0.00985141
SCARB2	0.456507	SLC39A11	-0.466579			KEGG_PATHWAY	hsa00071:Fatty acid degradation	6	0.872093	0.0374378	GCDH, ADH1C, ADH1B, HADH, ACAA1, ACADS	374	43	8586	3.20333	0.999995	0.398088	0.378121			GOTERM_BP_DIRECT	GO:0070527~platelet aggregation	9	1.30814	0.00024269	FGB, FGA, FIBP, FGL1, FGG, FN1, HSPB1, HBB, SLC7A11	656	50	19462	5.34018	0.536719	0.0265286	0.0261938			GOTERM_CC_DIRECT	GO:1904813~ficolin-1-rich granule lumen	13	1.88953	0.000806443	KCMF1, ASAH1, SERPINA1, CALML5, MVP, HBB, PYGL, GNS, ACTR1B, GLB1, FTH1, COTL1, GUSB	675	125	20660	3.18317	0.378732	0.0164069	0.0152668
AKAP7	0.316052	TTC7A	-0.107678			KEGG_PATHWAY	hsa00860:Porphyrin metabolism	6	0.872093	0.0374378	UGT2B10, MMAB, UGT1A4, UGT2B17, GUSB, UGT1A6	374	43	8586	3.20333	0.999995	0.398088	0.378121			GOTERM_BP_DIRECT	GO:0034382~chylomicron remnant clearance	4	0.581395	0.000360703	LIPC, APOC2, APOC1, APOE	656	5	19462	23.7341	0.681341	0.0368847	0.0364193			GOTERM_CC_DIRECT	GO:0016324~apical plasma membrane	27	3.92442	0.000971306	ENPEP, SLC2A1, SLC2A2, AKAP7, SLC4A2, CLDN1, DPP4, CTSL, PODXL, ERBB2, CA14, NHERF2, ANXA1, SLC31A1, SLC2A13, ANXA13, FN1, RAB27A, EMP2, PDZK1, ATP4A, FXYD1, DSG1, RAB17, RAPGEF6, PFKM, FOLR1	675	408	20660	2.02549	0.436365	0.0191023	0.0177749
DPP7	0.3225	SH2D4A	-0.559212			KEGG_PATHWAY	hsa00511:Other glycan degradation	4	0.581395	0.0408659	GLB1, HEXB, NEU1, GBA2	374	18	8586	5.1016	0.999998	0.420523	0.399431			GOTERM_BP_DIRECT	GO:0030300~regulation of intestinal cholesterol absorption	4	0.581395	0.000360703	APOA2, APOA1, APOA4, APOA5	656	5	19462	23.7341	0.681341	0.0368847	0.0364193			GOTERM_CC_DIRECT	GO:0034366~spherical high-density lipoprotein particle	4	0.581395	0.00171208	APOC2, APOA2, APOA1, CLU	675	8	20660	15.3037	0.636143	0.0325848	0.0303204
CTBS	0.221065	GOLT1B	-0.359434			KEGG_PATHWAY	hsa01230:Biosynthesis of amino acids	8	1.16279	0.0436433	CPS1, PSAT1, ARG1, PGAM2, PHGDH, BCAT1, PFKM, OTC	374	75	8586	2.44877	0.999999	0.421886	0.400725			GOTERM_BP_DIRECT	GO:0007162~negative regulation of cell adhesion	9	1.30814	0.000417971	PLXND1, MDK, PODXL, TNC, ADAM10, FBLN1, TGFBI, HSPG2, KNG1	656	54	19462	4.94461	0.734263	0.0414053	0.0408828			GOTERM_CC_DIRECT	GO:0009986~cell surface	37	5.37791	0.001878	SCARB1, SPARC, PLG, SLC7A11, PCSK6, THBS1, CLU, DPP4, ATP5IF1, APOH, SIRPA, CD59, NCAM1, ITGAV, ANXA9, S100A10, FGB, AOC3, FGA, ANXA1, AMBP, KRT4, ANXA4, COL23A1, FGG, BGN, ADAM10, APOA4, EMP2, KRT10, HSPA2, CD47, MET, FOLR1, HLA-DRB1, LTF, EPHA2	675	658	20660	1.72109	0.670132	0.0346256	0.0322194
P2RX4	0.457529	GALNT10	-0.179278			KEGG_PATHWAY	hsa03320:PPAR signaling pathway	8	1.16279	0.0436433	FABP3, ACOX2, APOA2, ME1, APOA1, HMGCS2, ACAA1, APOA5	374	75	8586	2.44877	0.999999	0.421886	0.400725			GOTERM_BP_DIRECT	GO:0042572~retinol metabolic process	9	1.30814	0.00047491	ADH1C, ADH1B, RDH10, ALDH1A2, RBP1, CYP1B1, CYP3A4, DHRS3, CYP3A7	656	55	19462	4.85471	0.778165	0.0456201	0.0450445			GOTERM_CC_DIRECT	GO:1904724~tertiary granule lumen	8	1.16279	0.00220649	FLG2, ASAH1, ORM1, FTH1, HP, HBB, GGH, LTF	675	56	20660	4.37249	0.728357	0.0394493	0.0367079
IDUA	0.328765	NDUFAF1	-0.418596			KEGG_PATHWAY	hsa05150:Staphylococcus aureus infection	9	1.30814	0.0566863	KRT17, CFI, FGG, KRT13, DSG1, PLG, KRT10, HLA-DRB1, CFB	374	96	8586	2.15224	1	0.531851	0.505175			GOTERM_BP_DIRECT	GO:0030193~regulation of blood coagulation	5	0.726744	0.000507088	VKORC1, SERPINC1, APOH, SERPING1, FOXA2	656	12	19462	12.3615	0.799687	0.0459277	0.0453481			GOTERM_CC_DIRECT	GO:0016323~basolateral plasma membrane	19	2.76163	0.00239869	ANXA1, HPGD, SLC31A1, ANXA13, SLC2A1, SLC7A11, ARRB2, SLC4A2, ABCC10, PKD2, CLDN1, ATP7B, PDZD11, ERBB2, SLC17A5, RAB17, STX2, FOLR1, CA14	675	261	20660	2.22813	0.757542	0.0410718	0.0382176
NAGLU	0.268564	CCM2	-0.378693			KEGG_PATHWAY	hsa00770:Pantothenate and CoA biosynthesis	4	0.581395	0.060573	VNN1, DPYS, BCAT1, PPCDC	374	21	8586	4.3728	1	0.55208	0.524389			GOTERM_BP_DIRECT	GO:0034380~high-density lipoprotein particle assembly	5	0.726744	0.000507088	APOA2, APOA1, APOA4, APOE, APOA5	656	12	19462	12.3615	0.799687	0.0459277	0.0453481			GOTERM_CC_DIRECT	GO:0031232~extrinsic component of external side of plasma membrane	4	0.581395	0.00250607	ARSA, ANXA1, SERPINE2, PLG	675	9	20660	13.6033	0.772462	0.0410718	0.0382176
PLBD2	0.473685	C18ORF32	-0.402005			KEGG_PATHWAY	hsa05205:Proteoglycans in cancer	15	2.18023	0.0625103	CAV2, LUM, FN1, HSPG2, THBS1, COL1A1, VTN, COL1A2, CTSL, ERBB2, TIMP3, ITGAV, FLNC, MET, SOS2	374	205	8586	1.6798	1	0.553911	0.526128			GOTERM_BP_DIRECT	GO:0042157~lipoprotein metabolic process	6	0.872093	0.000695445	APOC1, APOA2, APOA1, APOA4, APOE, APOA5	656	22	19462	8.09119	0.889786	0.0585043	0.0577661			GOTERM_CC_DIRECT	GO:0098637~protein complex involved in cell-matrix adhesion	4	0.581395	0.00250607	VTN, LAMA1, LAMB1, LAMC1	675	9	20660	13.6033	0.772462	0.0410718	0.0382176
COL23A1	0.379618	ANXA9	-0.0577506			KEGG_PATHWAY	hsa00350:Tyrosine metabolism	5	0.726744	0.0692236	AOC3, DDC, HGD, ADH1C, ADH1B	374	36	8586	3.1885	1	0.581114	0.551967			GOTERM_BP_DIRECT	GO:0006027~glycosaminoglycan catabolic process	6	0.872093	0.000695445	NAGLU, GLB1, IDUA, GUSB, HSPG2, GNS	656	22	19462	8.09119	0.889786	0.0585043	0.0577661			GOTERM_CC_DIRECT	GO:0005606~laminin-1 complex	3	0.436047	0.00311914	LAMA1, LAMB1, LAMC1	675	3	20660	30.6074	0.841685	0.0497376	0.0462813
HTRA1	1.17922	CFI	-0.275876			KEGG_PATHWAY	hsa00040:Pentose and glucuronate interconversions	5	0.726744	0.0692236	UGT2B10, UGT1A4, UGT2B17, GUSB, UGT1A6	374	36	8586	3.1885	1	0.581114	0.551967			GOTERM_BP_DIRECT	GO:0043534~blood vessel endothelial cell migration	5	0.726744	0.000713033	CLN3, SCARB1, CYP1B1, APOA1, EMP2	656	13	19462	11.4106	0.895766	0.0585043	0.0577661			GOTERM_CC_DIRECT	GO:0042383~sarcolemma	11	1.59884	0.00320507	DES, ANXA1, CAV2, COL6A2, FXYD1, NOS1AP, COL6A1, SLC2A1, BGN, COL6A3, FLNC	675	110	20660	3.06074	0.849536	0.049763	0.0463049
PTGR2	0.181871	MPP1	-0.722386			KEGG_PATHWAY	hsa05143:African trypanosomiasis	5	0.726744	0.0750796	IL18, HBB, APOA1, HBA2, KNG1	374	37	8586	3.10233	1	0.614112	0.583311			GOTERM_BP_DIRECT	GO:0030198~extracellular matrix organization	17	2.47093	0.000719769	COL18A1, POSTN, COL23A1, FBLN1, COL1A1, VTN, COL3A1, COL2A1, COL1A2, COL4A2, COL5A1, COL4A1, COL5A2, VWA1, ITGAV, TGFBI, CCN1	656	190	19462	2.65448	0.89797	0.0585043	0.0577661			GOTERM_CC_DIRECT	GO:0005743~mitochondrial inner membrane	29	4.21512	0.00353033	SLC25A1, MT-ND4, MTFP1, MT-CO1, MRPS14, MRPL18, MRPL34, CLU, ATP5MC1, MT-ATP6, MPC1, MTG2, SLC25A20, ACAD11, AMBP, UQCC3, MRPL28, TIMM22, EXOG, MRPL52, MRPL30, COQ3, GATM, NDUFS7, CPS1, DNAJC30, NDUFAF1, SFXN5, OTC	675	494	20660	1.79679	0.875889	0.0507036	0.0471802
GUSB	0.321066	SLC31A1	-0.553568			KEGG_PATHWAY	hsa05230:Central carbon metabolism in cancer	7	1.01744	0.0827466	HKDC1, ERBB2, PGAM2, SLC2A1, SLC2A2, MET, PFKM	374	70	8586	2.29572	1	0.656403	0.62348			GOTERM_BP_DIRECT	GO:0046889~positive regulation of lipid biosynthetic process	6	0.872093	0.000864228	APOA1, APOA4, ABHD6, APOE, APOA5, INS	656	23	19462	7.7394	0.93548	0.0684901	0.0676258			GOTERM_CC_DIRECT	GO:0002102~podosome	6	0.872093	0.00353104	DOCK5, NOS1AP, FSCN1, CAPG, LCP1, ARHGEF5	675	32	20660	5.73889	0.875942	0.0507036	0.0471802
TMEM179B	0.0310026	CARNMT1	-0.470035			KEGG_PATHWAY	hsa05165:Human papillomavirus infection	21	3.05233	0.0843653	LAMA1, TNC, FN1, LAMB1, LAMC1, THBS1, CCNA2, COL1A1, VTN, COL2A1, CDK6, COL1A2, COL4A2, COL4A1, COL6A2, COL6A1, COL6A3, ITGAV, BAK1, ATP6V0C, SOS2	374	331	8586	1.4565	1	0.656403	0.62348			GOTERM_BP_DIRECT	GO:0030195~negative regulation of blood coagulation	5	0.726744	0.000971799	VTN, SERPINE2, APOH, APOE, KNG1	656	14	19462	10.5956	0.954137	0.0751367	0.0741886			GOTERM_CC_DIRECT	GO:0005789~endoplasmic reticulum membrane	55	7.99419	0.0035937	SCARB2, LPGAT1, MSMO1, SLC7A11, PKD2, GBA2, CLGN, FADS3, UCHL1, STS, TMEM147, SPTLC3, STBD1, UBXN8, CYP1B1, SLC39A1, VKORC1, UGT2B10, CERS4, SIGMAR1, UGT2B17, SELENOS, KDELR3, PON3, RTN1, MGST3, GDPD1, UBE2J2, CYP3A4, CYP3A7, HSD11B1, CLN3, CYB5R1, EBP, ORMDL2, RDH10, ORMDL3, TMEM68, HSD17B2, EMC3, UGT1A4, DNAJB9, RNF170, CD59, UGT1A6, HSD3B7, SURF4, SGPP1, DHRS3, LPCAT3, DOLPP1, ATG2A, REEP6, FO…	675	1135	20660	1.48318	0.88046	0.0507036	0.0471802
NES	0.600482	DCTD	-0.697698			KEGG_PATHWAY	hsa04976:Bile secretion	8	1.16279	0.0915147	UGT2B10, SCARB1, SLC2A1, UGT1A4, UGT2B17, SLC4A2, CYP3A4, UGT1A6	374	89	8586	2.06357	1	0.692297	0.657573			GOTERM_BP_DIRECT	GO:0071294~cellular response to zinc ion	6	0.872093	0.00106171	MT2A, P2RX4, TSPO, MT1G, MT1X, MT1E	656	24	19462	7.41692	0.965521	0.080134	0.0791228			GOTERM_CC_DIRECT	GO:0101003~ficolin-1-rich granule membrane	8	1.16279	0.00360941	TMEM179B, STBD1, DSG1, SIRPA, SLC2A3, PRCP, ATP6V0C, DSC1	675	61	20660	4.01409	0.881567	0.0507036	0.0471802
NNMT	0.317141	ADAM10	-0.23372			KEGG_PATHWAY	hsa04922:Glucagon signaling pathway	9	1.30814	0.093319	GYS2, CALML5, PGAM2, SLC2A1, SLC2A2, PHKB, PYGL, FBP1, PFKM	374	107	8586	1.93098	1	0.692297	0.657573			GOTERM_BP_DIRECT	GO:0014012~peripheral nervous system axon regeneration	4	0.581395	0.00120007	MAP1B, TNC, TSPO, APOA4	656	7	19462	16.953	0.977774	0.08847	0.0873537			GOTERM_CC_DIRECT	GO:0005765~lysosomal membrane	25	3.63372	0.00383448	IFITM3, SCARB2, SLC35F6, SCARB1, ENPEP, ABHD6, ABCC10, GNAI1, TMEM165, DPP4, CLN3, LAPTM4A, ANPEP, NEU1, SLC17A5, ANKFY1, STK11IP, P2RX4, COL6A1, TMBIM1, CHMP4A, DAGLB, LAMTOR4, ATP6V0C, HLA-DRB1	675	405	20660	1.88935	0.896345	0.0526126	0.0489565
CXCL13	0.593285	IQSEC1	-0.741877																		GOTERM_BP_DIRECT	GO:0006869~lipid transport	11	1.59884	0.00123839	SCARB1, APOC2, APOC1, SIGMAR1, APOA2, TSPO, APOA1, APOA4, APOE, ABCC10, APOA5	656	94	19462	3.47175	0.980319	0.0892201	0.0880943			GOTERM_CC_DIRECT	GO:0005925~focal adhesion	26	3.77907	0.00459568	SCARB2, FHL1, ARPC5L, TNC, HSPB1, SLC4A2, DPP4, AKAP12, CD59, ITGAV, FLNC, TGM2, NHERF2, ANXA1, CAV2, ADAM10, HSPG2, MARCKS, ACTC1, CD9, EVL, VIM, LCP1, PABPC1, ATP6V0C, EPHA2	675	434	20660	1.83362	0.933974	0.061484	0.0572114
NAMPT	0.417591	CLN3	-0.382441																		GOTERM_BP_DIRECT	GO:0006635~fatty acid beta-oxidation	8	1.16279	0.00134442	BDH2, ACOX2, ECHDC2, CROT, ACAD11, HADH, ACAA1, ACADS	656	50	19462	4.74683	0.985943	0.0947067	0.0935117			GOTERM_CC_DIRECT	GO:0034774~secretory granule lumen	11	1.59884	0.00468946	GHDC, SERPINA3, ACTR1B, AHSG, MVP, COTL1, APOA1, PYGL, S100A9, S100A8, INS	675	116	20660	2.90243	0.937544	0.061484	0.0572114
SIGMAR1	0.0934987	CERS4	-0.826329																		GOTERM_BP_DIRECT	GO:0006695~cholesterol biosynthetic process	7	1.01744	0.00156454	EBP, APOA1, APOA4, MSMO1, HMGCS2, LIPA, APOA5	656	38	19462	5.4651	0.993011	0.107817	0.106457			GOTERM_CC_DIRECT	GO:0042470~melanosome	10	1.45349	0.00653985	RAB32, SYNGR1, RAB5B, SLC2A1, RAB27A, GGH, NAP1L1, CAPG, APOE, RAB17	675	103	20660	2.97159	0.979166	0.0824777	0.0767462
RAB5B	0.288553	INS	-0.929168																		GOTERM_BP_DIRECT	GO:0051258~protein polymerization	5	0.726744	0.00167469	FGB, FGA, VTN, FGG, CHMP4A	656	16	19462	9.27115	0.995074	0.112952	0.111527			GOTERM_CC_DIRECT	GO:0000786~nucleosome	12	1.74419	0.00657026	H1-5, H2AZ2, H4C16, H2BC12L, H3Y2, H2AC7, HP1BP3, H3C3, H1-10, H3-3A, H1-3, TGM2	675	141	20660	2.60489	0.979539	0.0824777	0.0767462
GNAI1	0.665352	CC2D1B	-0.318165																		GOTERM_BP_DIRECT	GO:0030855~epithelial cell differentiation	11	1.59884	0.00213496	TAGLN, BDH2, KRT17, KRT4, COL4A1, ANXA4, GSTA2, GSTA1, KRT13, KRT10, F11R	656	101	19462	3.23113	0.998858	0.140996	0.139217			GOTERM_CC_DIRECT	GO:0005769~early endosome	20	2.90698	0.00732782	AOC3, USP8, RAB5B, ANXA1, RFTN1, APOA2, APOA1, APOA4, APOA5, TMEM230, RAB32, PRDX3, CLN3, APOC2, ERBB2, ANKFY1, APOE, RAB17, VPS28, LTF	675	313	20660	1.95574	0.986955	0.0900711	0.083812
MYH14	0.0570649	GHDC	-0.181504																		GOTERM_BP_DIRECT	GO:0008203~cholesterol metabolic process	10	1.45349	0.00240003	EBP, LIPC, APOC1, APOA2, APOA1, APOA4, APOE, CYP3A4, GBA2, TSKU	656	86	19462	3.44973	0.999508	0.155267	0.153308			GOTERM_CC_DIRECT	GO:0031838~haptoglobin-hemoglobin complex	4	0.581395	0.0077406	HBG1, HP, HBB, HBA2	675	13	20660	9.41766	0.989793	0.091339	0.0849917
PURB	0.31962	LAMTOR4	-0.481446																		GOTERM_BP_DIRECT	GO:0007494~midgut development	4	0.581395	0.0027383	CPS1, ALDH1A2, HMGCS2, OTC	656	9	19462	13.1856	0.999832	0.170204	0.168056			GOTERM_CC_DIRECT	GO:0071735~IgG immunoglobulin complex	4	0.581395	0.0077406	IGHG3, IGLL5, IGHG4, IGHA1	675	13	20660	9.41766	0.989793	0.091339	0.0849917
PAFAH1B3	0.85924	HBG1	-0.48183																		GOTERM_BP_DIRECT	GO:0030200~heparan sulfate proteoglycan catabolic process	4	0.581395	0.0027383	NAGLU, GLB1, IDUA, GUSB	656	9	19462	13.1856	0.999832	0.170204	0.168056			GOTERM_CC_DIRECT	GO:0005761~mitochondrial ribosome	5	0.726744	0.00822961	MRPS14, MRPL18, MTG2, MRPL28, MRPL34	675	25	20660	6.12148	0.992369	0.0952053	0.0885894
GDPD1	0.149168	APOH	-0.305379																		GOTERM_BP_DIRECT	GO:0014002~astrocyte development	5	0.726744	0.00329179	CDK6, VIM, LAMC1, S100A9, S100A8	656	19	19462	7.80728	0.999971	0.191569	0.189152			GOTERM_CC_DIRECT	GO:0005911~cell-cell junction	14	2.03488	0.0109576	MPP1, HEPACAM, LAMA1, SLC2A2, F11R, PKD2, PLEKHA7, DES, PDZD11, FSCN1, DSG1, PKP4, NECTIN3, DSC1	675	193	20660	2.22023	0.998498	0.123414	0.114838
TSPO	0.731934	CKS2	-0.876577																		GOTERM_BP_DIRECT	GO:0042730~fibrinolysis	5	0.726744	0.00329179	FGB, FGA, FGG, SERPING1, PLG	656	19	19462	7.80728	0.999971	0.191569	0.189152			GOTERM_CC_DIRECT	GO:0005777~peroxisome	10	1.45349	0.0110864	HMGCL, GNPAT, HSDL2, ACOX2, PEX3, CROT, VIM, ACAD11, PEX12, ACAA1	675	112	20660	2.7328	0.998609	0.123414	0.114838
RDH10	0.606416	LIG1	-0.0699868																		GOTERM_BP_DIRECT	GO:0034370~triglyceride-rich lipoprotein particle remodeling	3	0.436047	0.00331713	APOC2, APOA2, APOA5	656	3	19462	29.6677	0.999973	0.191569	0.189152			GOTERM_CC_DIRECT	GO:0046930~pore complex	4	0.581395	0.0117321	PDZD11, ADAM10, BAK1, PLEKHA7	675	15	20660	8.16198	0.999054	0.128185	0.119277
FKBP7	0.506877	BOLA3	-0.903655																		GOTERM_BP_DIRECT	GO:0005975~carbohydrate metabolic process	15	2.18023	0.00332376	IDUA, HEXB, SLC2A2, SLC2A3, PYGL, NAGPA, GBA2, GLB1, GPD1, ME1, CHI3L1, SIAE, GUSB, CTBS, FBP1	656	181	19462	2.45865	0.999974	0.191569	0.189152			GOTERM_CC_DIRECT	GO:0048471~perinuclear region of cytoplasm	37	5.37791	0.0147647	IFITM3, CYFIP2, MTMR14, MVP, GDPD1, NDRG2, NDRG1, CLU, NDOR1, ATP7B, S100A16, STBD1, ERBB2, S100A13, S100A14, TGM2, GSDMA, CRBN, RHBDD2, CAV2, ANXA4, LAMB1, EMP2, AFTPH, PLSCR1, P2RX4, GLB1, ALDH1A2, MAP1B, NOS1AP, S100A6, CHI3L1, S100A4, PKP4, LCP1, SERINC3, MAD2L1	675	754	20660	1.50196	0.999846	0.158385	0.147378
HP1BP3	0.259415	ALDH1A2	-0.499916																		GOTERM_BP_DIRECT	GO:0045071~negative regulation of viral genome replication	7	1.01744	0.00378488	ISG20, IFITM3, PLSCR1, IFI16, SLPI, OAS3, LTF	656	45	19462	4.61497	0.999994	0.214251	0.211548			GOTERM_CC_DIRECT	GO:0005882~intermediate filament	11	1.59884	0.0158396	DES, KRT17, KRT4, KRT2, KRT13, KRT7, KRT10, VIM, NES, HLA-DRB1, KRT6A	675	139	20660	2.42217	0.999919	0.166881	0.155284
BDH2	0.640945	ECHDC2	-0.390152																		GOTERM_BP_DIRECT	GO:0051289~protein homotetramerization	8	1.16279	0.00389469	ALDH1A2, ME1, ACOT13, EVL, SAMHD1, PKD2, GNMT, TRPM4	656	60	19462	3.95569	0.999996	0.2166	0.213867			GOTERM_CC_DIRECT	GO:0030027~lamellipodium	13	1.88953	0.0257378	PLXND1, CAPG, BAIAP2, PKD2, DPP4, ACTC1, PODXL, DPYSL3, FSCN1, EVL, PABPC1, STX2, EPHA2	675	194	20660	2.05101	1	0.266409	0.247895
VIM	1.56647	IGHG4	-0.731602																		GOTERM_BP_DIRECT	GO:0033189~response to vitamin A	5	0.726744	0.00400651	ARG1, MAP1B, ALDH1A2, RBP1, LIPA	656	20	19462	7.41692	0.999997	0.218977	0.216214			GOTERM_CC_DIRECT	GO:0005759~mitochondrial matrix	22	3.19767	0.0268303	DMGDH, GCDH, MMAB, ACOT13, NR3C1, PRDX3, HMGCL, COQ3, MTRES1, POLG2, BDH1, NDUFS7, CPS1, BOLA3, MTG2, DGLUCY, TK2, HMGCS2, NDUFAF1, HADH, ACADS, OTC	675	406	20660	1.65853	1	0.272929	0.253963
PFKM	1.09151	GCDH	-0.440801																		GOTERM_BP_DIRECT	GO:1900026~positive regulation of substrate adhesion-dependent cell spreading	7	1.01744	0.00423126	FGB, FGA, DOCK5, MDK, FGG, APOA1, S100A10	656	46	19462	4.51465	0.999999	0.227341	0.224472			GOTERM_CC_DIRECT	GO:0045095~keratin filament	9	1.30814	0.0275954	KRT17, KRT4, KRT2, KRT13, KRT7, KRT77, KRT10, KRT6B, KRT6A	675	110	20660	2.50424	1	0.275954	0.256778
SLPI	1.19473	LTF	-0.398884																		GOTERM_BP_DIRECT	GO:0008210~estrogen metabolic process	6	0.872093	0.00462083	UGT2B10, SULT1E1, UGT2B17, CYP1B1, CYP3A4, CYP3A7	656	33	19462	5.39412	1	0.244134	0.241053			GOTERM_CC_DIRECT	GO:0035579~specific granule membrane	8	1.16279	0.0292167	PGRMC1, TMBIM1, ORMDL3, ADAM10, SLC2A3, ITGAV, CD59, CD47	675	91	20660	2.69076	1	0.287298	0.267333
KRT13	1.9043	MMAB	-0.394398																		GOTERM_BP_DIRECT	GO:0002526~acute inflammatory response	5	0.726744	0.00481921	VNN1, APOA2, HP, LIPA, S100A8	656	21	19462	7.06373	1	0.250441	0.247281			GOTERM_CC_DIRECT	GO:0070821~tertiary granule membrane	7	1.01744	0.031768	STBD1, ADAM10, SIRPA, SLC2A3, CD59, CD47, ATP6V0C	675	73	20660	2.93496	1	0.307264	0.285912
BTN2A1	0.858825	HSD3B7	0.0142225																		GOTERM_BP_DIRECT	GO:0031639~plasminogen activation	4	0.581395	0.00511478	FGB, FGA, APOH, FGG	656	11	19462	10.7882	1	0.257363	0.254116			GOTERM_CC_DIRECT	GO:0043256~laminin complex	3	0.436047	0.032858	LAMB1, LAMC1, MLF2	675	9	20660	10.2025	1	0.312681	0.290952
RPLP0P6	1.58907	NDRG2	-0.059015																		GOTERM_BP_DIRECT	GO:0090277~positive regulation of peptide hormone secretion	4	0.581395	0.00511478	FGB, FGA, FGG, INS	656	11	19462	10.7882	1	0.257363	0.254116			GOTERM_CC_DIRECT	GO:0005901~caveola	7	1.01744	0.0356147	CLN3, SCARB1, CAVIN1, CAV2, FXYD1, NOS1AP, SLC2A1	675	75	20660	2.85669	1	0.333534	0.310356
CCNA2	1.01035	SPTLC3	-0.37116																		GOTERM_BP_DIRECT	GO:0071230~cellular response to amino acid stimulus	8	1.16279	0.0055841	COL1A1, COL3A1, COL1A2, COL4A1, COL5A2, COL6A1, HMGCS2, LAMTOR4	656	64	19462	3.70846	1	0.276588	0.273097			GOTERM_CC_DIRECT	GO:0031258~lamellipodium membrane	4	0.581395	0.0376855	DPP4, PLXND1, ITGAV, EPHA2	675	23	20660	5.32303	1	0.347413	0.323271
MT-ATP6	0.825129	PEX3	-0.18236																		GOTERM_BP_DIRECT	GO:0042060~wound healing	10	1.45349	0.00576516	COL1A1, SCARB1, COL3A1, ERBB2, C6ORF89, FN1, TSKU, S100A8, KRT6A, INS	656	98	19462	3.02731	1	0.281163	0.277615			GOTERM_CC_DIRECT	GO:0044297~cell body	7	1.01744	0.0419247	PGRMC1, P2RX4, ACTC1, PLXND1, SLC2A13, DPYSL3, RBP1	675	78	20660	2.74682	1	0.380548	0.354103
CBR3	0.656568	ATP7B	-0.030457																		GOTERM_BP_DIRECT	GO:0061436~establishment of skin barrier	6	0.872093	0.00598166	FLG, FLG2, IL18, SFN, CLDN1, MET	656	35	19462	5.08589	1	0.287301	0.283676			GOTERM_CC_DIRECT	GO:0035577~azurophil granule membrane	6	0.872093	0.0430144	SYNGR1, VNN1, TMEM179B, SURF4, PRCP, ATP6V0C	675	59	20660	3.11262	1	0.384523	0.357802
NOS1AP	0.687377	USP4	-0.255407																		GOTERM_BP_DIRECT	GO:0016477~cell migration	19	2.76163	0.00640364	DOCK5, ENPEP, ARPC5L, LAMB1, EMP2, LAMC1, THBS1, MLF2, CLN3, VTN, COL5A1, PODXL, FSCN1, SIRPA, ITGAV, LCP1, CD47, MET, EPHA2	656	278	19462	2.02765	1	0.289633	0.285978			GOTERM_CC_DIRECT	GO:0001726~ruffle	8	1.16279	0.0472645	CDK6, PODXL, MTMR14, FSCN1, S100A6, CAPG, LCP1, BAIAP2	675	101	20660	2.42435	1	0.41621	0.387287
CLGN	1.01667	NHERF2	-0.38786																		GOTERM_BP_DIRECT	GO:0050766~positive regulation of phagocytosis	7	1.01744	0.00641199	AHSG, APOA2, RAB27A, SIRPA, APOA1, CD47, MFGE8	656	50	19462	4.15348	1	0.289633	0.285978			GOTERM_CC_DIRECT	GO:0044754~autolysosome	3	0.436047	0.0480904	CLN3, FTH1, FTL	675	11	20660	8.34747	1	0.417255	0.388259
PSAT1	1.08149	ZNF598	-0.456223																		GOTERM_BP_DIRECT	GO:0032375~negative regulation of cholesterol transport	3	0.436047	0.00648626	APOC2, APOC1, APOA2	656	4	19462	22.2508	1	0.289633	0.285978			GOTERM_CC_DIRECT	GO:0030054~cell junction	14	2.03488	0.0490913	PYM1, CAPG, F11R, PLEKHA7, DPP4, P2RX4, NACC1, NEU1, NAMPT, PKP4, LCP1, S100A9, ARHGEF5, FOXA2	675	238	20660	1.80044	1	0.419766	0.390596
ARRB2	1.16296	MDN1	-0.0542012																		GOTERM_BP_DIRECT	GO:0015990~electron transport coupled proton transport	3	0.436047	0.00648626	MT-ND4, NDUFS7, MT-CO1	656	4	19462	22.2508	1	0.289633	0.285978			GOTERM_CC_DIRECT	GO:0030175~filopodium	7	1.01744	0.0513699	ACTC1, PODXL, NOS1AP, FSCN1, CD302, LCP1, BAIAP2	675	82	20660	2.61283	1	0.432975	0.402887
H1-10	0.784174	EMC3	-0.222753																		GOTERM_BP_DIRECT	GO:2001028~positive regulation of endothelial cell chemotaxis	4	0.581395	0.00665068	P2RX4, TMSB4X, HSPB1, MET	656	12	19462	9.88923	1	0.289633	0.285978			GOTERM_CC_DIRECT	GO:0031966~mitochondrial membrane	11	1.59884	0.0524113	GNPAT, MT-ND4, MT-CO1, FAM162A, HKDC1, TSPO, ALPL, ABHD6, ACAD11, CLU, ATP5MC1	675	170	20660	1.98048	1	0.435531	0.405265
RFTN1	2.16637	DNAJC21	-0.235942																		GOTERM_BP_DIRECT	GO:0043542~endothelial cell migration	6	0.872093	0.00675798	DPP4, S100A2, PLXND1, CYP1B1, S100A9, FSTL1	656	36	19462	4.94461	1	0.289633	0.285978			GOTERM_CC_DIRECT	GO:0030176~integral component of endoplasmic reticulum membrane	9	1.30814	0.0607423	HSD11B1, CLN3, EBP, RTN1, SELENOS, RHBDD2, DOLPP1, EMC3, UBXN8	675	129	20660	2.1354	1	0.49057	0.45648
RHBDD2	1.1105	GET4	-0.0444574																		GOTERM_BP_DIRECT	GO:0045861~negative regulation of proteolysis	5	0.726744	0.00676115	CLN3, CSTA, SERPINE2, KNG1, INS	656	23	19462	6.4495	1	0.289633	0.285978			GOTERM_CC_DIRECT	GO:0005811~lipid particle	8	1.16279	0.0608984	HSD3B7, RDH10, SIGMAR1, C18ORF32, RBP1, ATG2A, HSD17B11, DHRS3	675	107	20660	2.2884	1	0.49057	0.45648
SOS2	1.00024	COQ8A	0.0249327																		GOTERM_BP_DIRECT	GO:0045921~positive regulation of exocytosis	5	0.726744	0.00676115	FGB, FGA, FGG, RAB27A, S100A10	656	23	19462	6.4495	1	0.289633	0.285978			GOTERM_CC_DIRECT	GO:0031902~late endosome membrane	10	1.45349	0.0615291	SCARB2, IFITM3, CLN3, LAPTM4A, SLC31A1, ABHD6, LAMTOR4, HLA-DRB1, VPS28, TMEM165	675	152	20660	2.01365	1	0.49057	0.45648
PHPT1	1.00562	MRPL18	-0.430312																		GOTERM_BP_DIRECT	GO:0051017~actin filament bundle assembly	6	0.872093	0.00760212	MARCKS, DPYSL3, FSCN1, PAWR, LCP1, BAIAP2	656	37	19462	4.81098	1	0.321316	0.317262			GOTERM_CC_DIRECT	GO:0005589~collagen type VI trimer	2	0.290698	0.0641841	COL6A1, COL6A3	675	2	20660	30.6074	1	0.4918	0.457624
SLC7A11	0.979127	DDX39A	-0.429389																		GOTERM_BP_DIRECT	GO:0070268~cornification	5	0.726744	0.00790104	KRT4, KRT7, KRT77, KRT6B, KRT6A	656	24	19462	6.18077	1	0.329556	0.325398			GOTERM_CC_DIRECT	GO:0008043~intracellular ferritin complex	2	0.290698	0.0641841	FTH1, FTL	675	2	20660	30.6074	1	0.4918	0.457624
HSD17B2	0.974496	ERBB2	-0.071659																		GOTERM_BP_DIRECT	GO:2001046~positive regulation of integrin-mediated signaling pathway	4	0.581395	0.00843198	LAMA1, LAMB1, EMP2, LAMC1	656	13	19462	9.12852	1	0.337482	0.333224			GOTERM_CC_DIRECT	GO:0005584~collagen type I trimer	2	0.290698	0.0641841	COL1A1, COL1A2	675	2	20660	30.6074	1	0.4918	0.457624
SIRPA	0.79354	PKP4	0.0236964																		GOTERM_BP_DIRECT	GO:0051918~negative regulation of fibrinolysis	4	0.581395	0.00843198	VTN, APOH, PLG, THBS1	656	13	19462	9.12852	1	0.337482	0.333224			GOTERM_CC_DIRECT	GO:0034362~low-density lipoprotein particle	3	0.436047	0.0653515	SELENOS, APOC2, APOE	675	13	20660	7.06325	1	0.494326	0.459974
TIMM22	0.88092	BRD9	-0.661019																		GOTERM_BP_DIRECT	GO:0071248~cellular response to metal ion	4	0.581395	0.00843198	MT2A, MT1G, MT1X, MT1E	656	13	19462	9.12852	1	0.337482	0.333224			GOTERM_CC_DIRECT	GO:1903561~extracellular vesicle	10	1.45349	0.0700093	FGB, FGA, SERPINE2, COL6A2, COL12A1, CD9, COL6A3, APOA1, APOE, MFGE8	675	156	20660	1.96201	1	0.516596	0.480697
SCRN1	0.653655	CIAO1	-0.060114																		GOTERM_BP_DIRECT	GO:0009888~tissue development	6	0.872093	0.0085169	POSTN, LAMA1, LAMB1, LAMC1, HSPG2, MLF2	656	38	19462	4.68437	1	0.337482	0.333224			GOTERM_CC_DIRECT	GO:0005856~cytoskeleton	26	3.77907	0.0704735	TAGLN, MVP, HSPB1, SLC7A11, CLU, AKAP12, GYS2, PCLO, TMSB4X, FLNC, KRT13, SEPTIN5, TBCC, KRT77, KRT10, BAIAP2, KRT17, FRMD8, BIN1, FSCN1, EVL, PKP4, VIM, TAGLN3, S100A9, S100A8	675	558	20660	1.42615	1	0.516596	0.480697
KRT17	1.36138	RPS21	0.0197394																		GOTERM_BP_DIRECT	GO:0071560~cellular response to transforming growth factor beta stimulus	8	1.16279	0.00907336	COL1A1, CLEC3B, POSTN, COL4A2, ARG1, NR3C1, CLDN1, FBN1	656	70	19462	3.39059	1	0.349851	0.345436			GOTERM_CC_DIRECT	GO:0030139~endocytic vesicle	6	0.872093	0.0709226	DPP4, RAB5B, APOA1, ARRB2, RAB17, RAPGEF6	675	68	20660	2.70065	1	0.516596	0.480697
CKB	1.23927	PON3	-0.432464																		GOTERM_BP_DIRECT	GO:0042573~retinoic acid metabolic process	5	0.726744	0.00916014	ADH1C, ADH1B, ALDH1A2, CYP3A4, CYP3A7	656	25	19462	5.93354	1	0.349851	0.345436			GOTERM_CC_DIRECT	GO:0005833~hemoglobin complex	3	0.436047	0.0746408	HBG1, HBB, HBA2	675	14	20660	6.55873	1	0.53705	0.499729
DPP4	0.825879	GNG10	-0.225927																		GOTERM_BP_DIRECT	GO:0051493~regulation of cytoskeleton organization	5	0.726744	0.00916014	CLN3, F11R, S100A9, ARHGEF5, S100A8	656	25	19462	5.93354	1	0.349851	0.345436			GOTERM_CC_DIRECT	GO:0030018~Z disc	9	1.30814	0.0774221	DES, PDLIM2, BIN1, NOS1AP, SLC2A1, HSPB1, FLNC, SYNPO, PDLIM5	675	136	20660	2.02549	1	0.55035	0.512105
KRT4	1.21563	MRPS14	-0.432585																		GOTERM_BP_DIRECT	GO:0006641~triglyceride metabolic process	6	0.872093	0.0095051	APOH, APOC1, APOA2, APOE, LIPA, APOA5	656	39	19462	4.56426	1	0.354484	0.350011			GOTERM_CC_DIRECT	GO:0005794~Golgi apparatus	47	6.8314	0.087074	SERPINA1, CPQ, ARL3, NDRG2, PKD2, CLU, GALNT10, TMEM165, CLN3, LAPTM4A, DPP7, AKR7A3, STS, ATP7B, SEC14L1, CTSL, APOE, RAB6B, TRPM4, AOC3, AHSG, RHBDD2, CAV2, GLYCTK, SURF4, SLC39A11, ADAM10, RAB27A, PDE4DIP, SERPINB9, EMP2, BAIAP2, APOA5, SDCBP2, COL1A1, AFTPH, PLSCR1, BMP1, SLPI, PACS1, GLB1, ALB, TMBIM1, NMT2, CEP83, KIF20A, ITM2B	675	1147	20660	1.25418	1	0.611591	0.569091
PGRMC1	0.976851	GLYCTK	-0.300932																		GOTERM_BP_DIRECT	GO:0001937~negative regulation of endothelial cell proliferation	6	0.872093	0.0095051	ATP5IF1, SPARC, CAV2, APOH, APOE, THBS1	656	39	19462	4.56426	1	0.354484	0.350011			GOTERM_CC_DIRECT	GO:0005782~peroxisomal matrix	5	0.726744	0.0891508	HMGCL, GNPAT, ACOX2, CROT, ACAA1	675	52	20660	2.94302	1	0.616484	0.573644
DPYSL5	2.424	AHSG	-0.732146																		GOTERM_BP_DIRECT	GO:0051764~actin crosslink formation	4	0.581395	0.0104666	MARCKS, DPYSL3, LCP1, BAIAP2	656	14	19462	8.47648	1	0.372297	0.3676			GOTERM_CC_DIRECT	GO:0001725~stress fiber	6	0.872093	0.0898604	PDLIM2, FSCN1, MYH14, LCP1, SYNPO, PDLIM5	675	73	20660	2.51568	1	0.616484	0.573644
DGLUCY	0.723397	ANXA1	-0.512451																		GOTERM_BP_DIRECT	GO:0031100~animal organ regeneration	6	0.872093	0.0105694	CCNA2, NNMT, APOA2, LCP1, BAK1, HSPG2	656	40	19462	4.45015	1	0.372297	0.3676			GOTERM_CC_DIRECT	GO:0031314~extrinsic component of mitochondrial inner membrane	3	0.436047	0.0943511	COQ3, AMBP, COQ8A	675	16	20660	5.73889	1	0.627896	0.584263
SLC66A2	0.756578	CD47	-0.621174																		GOTERM_BP_DIRECT	GO:0030207~chondroitin sulfate catabolic process	3	0.436047	0.01057	IDUA, HEXB, GUSB	656	5	19462	17.8006	1	0.372297	0.3676			GOTERM_CC_DIRECT	GO:0043259~laminin-10 complex	2	0.290698	0.0947166	LAMB1, LAMC1	675	3	20660	20.4049	1	0.627896	0.584263
HNRNPCL1	2.13349	VTN	-0.87692																		GOTERM_BP_DIRECT	GO:1905908~positive regulation of amyloid fibril formation	3	0.436047	0.01057	USP8, APOE, CLU	656	5	19462	17.8006	1	0.372297	0.3676			GOTERM_CC_DIRECT	GO:0042583~chromaffin granule	2	0.290698	0.0947166	CTSL, CLU	675	3	20660	20.4049	1	0.627896	0.584263
TMEM19	0.734266	FLNC	-0.343573																		GOTERM_BP_DIRECT	GO:0002138~retinoic acid biosynthetic process	3	0.436047	0.01057	RDH10, ALDH1A2, RBP1	656	5	19462	17.8006	1	0.372297	0.3676			GOTERM_CC_DIRECT	GO:0031528~microvillus membrane	4	0.581395	0.0982452	PODXL, ITGAV, PDZK1, SLC7A11	675	34	20660	3.60087	1	0.644052	0.599296
DHRS3	0.917424	ME1	-0.341445																		GOTERM_BP_DIRECT	GO:0007568~aging	12	1.74419	0.0110235	MT-ATP6, MT-ND4, COL4A2, MT-CO1, ARG1, FOXG1, RGN, TSPO, SERPING1, BAK1, CLDN1, AGT	656	147	19462	2.42185	1	0.384005	0.379159
TTYH3	0.708499	OAF	-0.512671																		GOTERM_BP_DIRECT	GO:0007160~cell-matrix adhesion	10	1.45349	0.011311	FGB, FGA, VTN, COL3A1, FGL1, FGG, FN1, ITGAV, EMP2, NID2	656	109	19462	2.72181	1	0.389736	0.384819
ACTC1	0.802418	ATP6V0C	-0.214687																		GOTERM_BP_DIRECT	GO:0022900~electron transport chain	7	1.01744	0.0120276	DMGDH, AKR7A3, NDOR1, ME1, PHGDH, AKR1C4, DHRS3	656	57	19462	3.6434	1	0.404269	0.399168
DES	0.690261	SELENOP	-0.679953																		GOTERM_BP_DIRECT	GO:0030325~adrenal gland development	5	0.726744	0.0120539	MDK, TSPO, CYP1B1, APOA1, NR3C1	656	27	19462	5.49402	1	0.404269	0.399168
AGAP3	0.903884	CAPG	-0.499311																		GOTERM_BP_DIRECT	GO:0032496~response to lipopolysaccharide	12	1.74419	0.0121153	AKAP12, PRDX3, HPGD, CPS1, NAGLU, SLPI, ALPL, S100A14, CLDN1, S100A9, S100A8, HNRNPA0	656	149	19462	2.38934	1	0.404269	0.399168
COTL1	1.13854	SERPINA1	-0.495821																		GOTERM_BP_DIRECT	GO:0030307~positive regulation of cell growth	9	1.30814	0.0123227	H1-5, KRT17, ERBB2, ADAM10, SFN, S100A9, S100A8, H3-3A, INS	656	92	19462	2.90227	1	0.406907	0.401772
LAGE3	0.999749	COL3A1	-0.180161																		GOTERM_BP_DIRECT	GO:0001895~retina homeostasis	6	0.872093	0.0129365	IGHG3, POTEJ, ALB, HSPB1, IGHA1, LTF	656	42	19462	4.23824	1	0.419172	0.413883
BCAT1	0.555841	MTMR12	-0.520685																		GOTERM_BP_DIRECT	GO:0009410~response to xenobiotic stimulus	18	2.61628	0.0129586	COL18A1, NNMT, ARG1, APOA2, HSPG2, THBS1, LIPA, COL1A1, ATP4A, GNPAT, CPS1, MDK, MAP1B, TSPO, BAK1, HMGCS2, HADH, OTC	656	277	19462	1.92786	1	0.419172	0.413883
SULT1E1	0.928431	SLC2A2	-0.706569																		GOTERM_BP_DIRECT	GO:0006334~nucleosome assembly	13	1.88953	0.01314	HP1BP3, NAP1L1, RSF1, H1-10, H1-3, H1-5, H4C16, CHRAC1, H2BC12L, NASP, POLE3, H3C3, H3-3A	656	171	19462	2.25544	1	0.420746	0.415437
S100A8	1.38201	FMC1	-0.787029																		GOTERM_BP_DIRECT	GO:0042744~hydrogen peroxide catabolic process	5	0.726744	0.0136967	PRDX3, HBG1, HBB, HBA2, APOA4	656	28	19462	5.2978	1	0.434186	0.428707
RBP1	1.07329	MT1E	-0.920486																		GOTERM_BP_DIRECT	GO:0001501~skeletal system development	11	1.59884	0.0152316	COL1A1, COL18A1, COL2A1, BMP1, COL1A2, AHSG, HEXB, COL5A2, ALPL, EPHA2, FBN1	656	134	19462	2.43541	1	0.468051	0.462145
S100A9	1.7511	MT2A	-0.0507072																		GOTERM_BP_DIRECT	GO:0010273~detoxification of copper ion	4	0.581395	0.015319	MT2A, MT1G, MT1X, MT1E	656	16	19462	7.41692	1	0.468051	0.462145
TRIM2	0.55071	POLR1F	-0.163501																		GOTERM_BP_DIRECT	GO:0006706~steroid catabolic process	3	0.436047	0.0155033	HSD11B1, STS, CYP3A4	656	6	19462	14.8338	1	0.468051	0.462145
GSPT2	0.461591	LIPC	-0.977188																		GOTERM_BP_DIRECT	GO:0006564~L-serine biosynthetic process	3	0.436047	0.0155033	PSAT1, PHGDH, SERINC3	656	6	19462	14.8338	1	0.468051	0.462145
SERPINB9	0.226398	APCS	-0.636681																		GOTERM_BP_DIRECT	GO:0046951~ketone body biosynthetic process	3	0.436047	0.0155033	HMGCL, HMGCS2, AACS	656	6	19462	14.8338	1	0.468051	0.462145
PEX12	0.133859	UGT2B17	-0.0941819																		GOTERM_BP_DIRECT	GO:0045785~positive regulation of cell adhesion	7	1.01744	0.0164551	MDK, LAMA1, ERBB2, ITGAV, LAMB1, LAMC1, TGM2	656	61	19462	3.40449	1	0.492099	0.48589
PTPN9	0.2393	IL18	-0.720809																		GOTERM_BP_DIRECT	GO:0042542~response to hydrogen peroxide	6	0.872093	0.0171193	PRDX3, COL1A1, HP, HBB, HBA2, BAK1	656	45	19462	3.95569	1	0.50718	0.500781
FRMD8	0.241021	ACOT13	-0.190941																		GOTERM_BP_DIRECT	GO:0048266~behavioral response to pain	4	0.581395	0.0181447	P2RX4, TSPO, VWA1, THBS1	656	17	19462	6.98063	1	0.525605	0.518973
ATP4A	0.301871	FADS3	-0.601884																		GOTERM_BP_DIRECT	GO:0006111~regulation of gluconeogenesis	4	0.581395	0.0181447	SELENOS, NR3C1, FBP1, GNMT	656	17	19462	6.98063	1	0.525605	0.518973
UBE2G1	0.371384	CA14	-0.307027																		GOTERM_BP_DIRECT	GO:0006805~xenobiotic metabolic process	10	1.45349	0.0182387	VKORC1, GSTA2, GSTA1, UGT2B17, CYP1B1, CYP3A4, CES3, UGT1A6, CBR3, CYP3A7	656	118	19462	2.51421	1	0.525605	0.518973
TXNDC15	0.372783	FGL1	-0.404462																		GOTERM_BP_DIRECT	GO:0045429~positive regulation of nitric oxide biosynthetic process	6	0.872093	0.0203548	P2RX4, NOS1AP, HBB, PKD2, CLU, AGT	656	47	19462	3.78736	1	0.554776	0.547776
NME3	0.149421	CD59	-0.761986																		GOTERM_BP_DIRECT	GO:0016042~lipid catabolic process	9	1.30814	0.0206371	PLA2G12B, LIPC, APOC2, NEU1, APOA4, PLCH1, DAGLB, LIPA, PAFAH1B3	656	101	19462	2.64365	1	0.554776	0.547776
KDM2A	0.686454	MTFP1	-0.437933																		GOTERM_BP_DIRECT	GO:0006880~intracellular sequestering of iron ion	3	0.436047	0.0212246	BDH2, FTH1, FTL	656	7	19462	12.7147	1	0.554776	0.547776
TRMT1L	0.319211	ZNF574	-0.524482																		GOTERM_BP_DIRECT	GO:0045428~regulation of nitric oxide biosynthetic process	3	0.436047	0.0212246	NOS1AP, SIRPA, CD47	656	7	19462	12.7147	1	0.554776	0.547776
UBXN8	0.362316	PON2	-0.260079																		GOTERM_BP_DIRECT	GO:0032374~regulation of cholesterol transport	3	0.436047	0.0212246	APOC1, TSPO, APOA4	656	7	19462	12.7147	1	0.554776	0.547776
USP43	0.62478	CPQ	-0.0907842																		GOTERM_BP_DIRECT	GO:0001765~membrane raft assembly	3	0.436047	0.0212246	RFTN1, EMP2, S100A10	656	7	19462	12.7147	1	0.554776	0.547776
LIN28B	0.875522	RIOX2	-0.37391																		GOTERM_BP_DIRECT	GO:0061304~retinal blood vessel morphogenesis	3	0.436047	0.0212246	COL4A1, LAMA1, CYP1B1	656	7	19462	12.7147	1	0.554776	0.547776
IGLL5	0.274989	TMBIM1	-0.588076																		GOTERM_BP_DIRECT	GO:0045926~negative regulation of growth	4	0.581395	0.0212399	MT2A, MT1G, MT1X, MT1E	656	18	19462	6.59282	1	0.554776	0.547776
AKR7A3	0.186463	CTSA	-0.204528																		GOTERM_BP_DIRECT	GO:0016584~nucleosome positioning	4	0.581395	0.0212399	H1-5, RSF1, H1-10, H1-3	656	18	19462	6.59282	1	0.554776	0.547776
DNAJC17	0.310504	COA6	-0.147476																		GOTERM_BP_DIRECT	GO:0050995~negative regulation of lipid catabolic process	4	0.581395	0.0212399	FMC1, APOC1, APOA2, INS	656	18	19462	6.59282	1	0.554776	0.547776
SACS	0.417399	GDA	-0.103168																		GOTERM_BP_DIRECT	GO:0034374~low-density lipoprotein particle remodeling	4	0.581395	0.0212399	LIPC, APOA2, APOE, AGT	656	18	19462	6.59282	1	0.554776	0.547776
STX2	0.133252	MGST3	-0.58876																		GOTERM_BP_DIRECT	GO:0021915~neural tube development	5	0.726744	0.0216537	MARCKS, ALDH1A2, PHGDH, PKD2, EPHA2	656	32	19462	4.63558	1	0.554776	0.547776
VKORC1	0.157257	COL5A2	-0.892898																		GOTERM_BP_DIRECT	GO:0030324~lung development	8	1.16279	0.021701	HSD11B1, COL3A1, ARG1, ALDH1A2, TIMELESS, CHI3L1, HMGCS2, LIPA	656	83	19462	2.85954	1	0.554776	0.547776
NT5DC1	0.197233	HYI	-0.152059																		GOTERM_BP_DIRECT	GO:0001889~liver development	8	1.16279	0.021701	PHF2, NAGLU, ARG1, ALDH1A2, HMGCS2, PKD2, MET, OTC	656	83	19462	2.85954	1	0.554776	0.547776
RBM7	0.641473	COL5A1	-0.879669																		GOTERM_BP_DIRECT	GO:0006325~chromatin organization	19	2.76163	0.0260339	H2AZ2, KDM3B, KDM2A, HDAC10, C17ORF49, HMGA2, RSF1, NR3C1, HDAC8, EZHIP, H1-5, H4C16, HMGN5, HIRIP3, SPIN1, H3C3, BRD9, HMGN2, FOXA2	656	323	19462	1.74516	1	0.66022	0.651889
HMGN2	0.385782	ATP5MC1	-0.627315																		GOTERM_BP_DIRECT	GO:0001525~angiogenesis	16	2.32558	0.0264085	COL18A1, ENPEP, PLXND1, SLC31A1, IL18, FN1, HSPG2, ATP5IF1, COL4A2, ANPEP, CYP1B1, ITGAV, CD47, TGFBI, MFGE8, HTATIP2	656	255	19462	1.8615	1	0.661476	0.653129
GTPBP1	0.157636	ARSA	-0.195566																		GOTERM_BP_DIRECT	GO:0071897~DNA biosynthetic process	5	0.726744	0.0265008	CHRAC1, POLG2, LIG1, POLE3, TK2	656	34	19462	4.36289	1	0.661476	0.653129
PPIL3	0.464769	SLC35F6	-0.139114																		GOTERM_BP_DIRECT	GO:0006776~vitamin A metabolic process	3	0.436047	0.0276753	ALDH1A2, RBP1, LIPA	656	8	19462	11.1254	1	0.685397	0.676749
PACS1	0.19405	TIMP3	-0.0560876																		GOTERM_BP_DIRECT	GO:0052695~cellular glucuronidation	4	0.581395	0.0282402	UGT2B10, UGT1A4, UGT2B17, UGT1A6	656	20	19462	5.93354	1	0.688024	0.679343
INTS1	0.126148	ASAH1	-0.0279819																		GOTERM_BP_DIRECT	GO:0006754~ATP biosynthetic process	4	0.581395	0.0282402	MT-ATP6, UQCC3, DNAJC30, LIPA	656	20	19462	5.93354	1	0.688024	0.679343
ANKFY1	0.365487	GLB1	-0.409108																		GOTERM_BP_DIRECT	GO:0030168~platelet activation	7	1.01744	0.0284326	FGB, FGA, COL3A1, PLSCR1, SERPINE2, FGG, CD9	656	69	19462	3.00976	1	0.688024	0.679343
PLEKHA7	0.221963	KDELR3	-0.612892																		GOTERM_BP_DIRECT	GO:0006882~cellular zinc ion homeostasis	5	0.726744	0.0319472	MT2A, ATP7B, MT1G, MT1X, MT1E	656	36	19462	4.12051	1	0.754372	0.744853
MAD2L1	0.792928	STBD1	-0.714283																		GOTERM_BP_DIRECT	GO:0060548~negative regulation of cell death	7	1.01744	0.0321366	AGR2, TMEM109, CHMP4A, CCN1, SRSF6, CLU, HSPG2	656	71	19462	2.92498	1	0.754372	0.744853
TMEM147	0.118353	FAM185A	-0.250125																		GOTERM_BP_DIRECT	GO:0006693~prostaglandin metabolic process	4	0.581395	0.0321437	HPGD, GSTA1, AKR1C4, PTGR2	656	21	19462	5.65099	1	0.754372	0.744853
UBE2R2	0.0472321	SNX8	-0.435843																		GOTERM_BP_DIRECT	GO:0002009~morphogenesis of an epithelium	4	0.581395	0.0321437	TIMELESS, TNC, FREM2, KRT6A	656	21	19462	5.65099	1	0.754372	0.744853
MED10	0.310728	CYB5R1	-0.258823																		GOTERM_BP_DIRECT	GO:0034614~cellular response to reactive oxygen species	6	0.872093	0.0323642	PRDX3, AMBP, AGAP3, PEX12, PKD2, CAMKK2	656	53	19462	3.35861	1	0.754372	0.744853
INIP	0.365644	HKDC1	-0.347513																		GOTERM_BP_DIRECT	GO:0031424~keratinization	8	1.16279	0.0337412	KRT17, KRT4, KRT2, KRT7, KRT77, SFN, KRT6B, KRT6A	656	91	19462	2.60815	1	0.780727	0.770876
NASP	0.386253	SLC39A1	-0.15453																		GOTERM_BP_DIRECT	GO:0070837~dehydroascorbic acid transport	3	0.436047	0.0348002	SLC2A1, SLC2A2, SLC2A3	656	9	19462	9.88923	1	0.793645	0.783631
CDK6	0.323262	IGHA1	-0.109883																		GOTERM_BP_DIRECT	GO:0051057~positive regulation of small GTPase mediated signal transduction	3	0.436047	0.0348002	ITGAV, SOS2, TGM2	656	9	19462	9.88923	1	0.793645	0.783631
STARD7	0.359726	HMGCL	-0.247152																		GOTERM_BP_DIRECT	GO:0042127~regulation of cell proliferation	12	1.74419	0.0361318	PURA, ANXA1, ERBB2, HP1BP3, TNC, TSPO, XIAP, SLC7A11, PKD2, CLU, NDRG1, AGT	656	176	19462	2.0228	1	0.810658	0.800429
PHKB	0.415152	SERPINB8	-0.267019																		GOTERM_BP_DIRECT	GO:0071711~basement membrane organization	4	0.581395	0.0363134	COL3A1, COL4A1, CAV2, NID2	656	22	19462	5.39412	1	0.810658	0.800429
DHX16	0.305056	ENDOD1	-0.409616																		GOTERM_BP_DIRECT	GO:1902004~positive regulation of beta-amyloid formation	4	0.581395	0.0363134	IFNGR1, SLC2A13, APOE, CLU	656	22	19462	5.39412	1	0.810658	0.800429
MET	0.259313	GNMT	-0.705288																		GOTERM_BP_DIRECT	GO:0048146~positive regulation of fibroblast proliferation	6	0.872093	0.0397311	CCNA2, CDK6, S100A6, FN1, FBLN1, AGT	656	56	19462	3.17868	1	0.874636	0.863599
PABPC1	0.0847754	MTRES1	-0.820717																		GOTERM_BP_DIRECT	GO:0007040~lysosome organization	6	0.872093	0.0397311	CLN3, NAGLU, AKTIP, HEXB, NAGPA, LIPA	656	56	19462	3.17868	1	0.874636	0.863599
HNRNPA3	0.536583	NECTIN3	-0.35579																		GOTERM_BP_DIRECT	GO:0030261~chromosome condensation	4	0.581395	0.0407462	H1-5, HMGA2, H1-10, H1-3	656	23	19462	5.1596	1	0.890797	0.879557
WDHD1	0.192218	PURA	-0.0933879																		GOTERM_BP_DIRECT	GO:0008283~cell proliferation	12	1.74419	0.0414334	PURB, UCHL1, ENPEP, ALDH1A2, IL18, CKS2, CD9, BAK1, TGFBI, LIPA, SDCBP2, H3-3A	656	180	19462	1.97785	1	0.899615	0.888263
USP8	0.147524	PDZD11	-0.434286																		GOTERM_BP_DIRECT	GO:0005980~glycogen catabolic process	3	0.436047	0.0425466	STBD1, PYGL, PFKM	656	10	19462	8.9003	1	0.908968	0.897498
ARL3	0.917011	KRT7	-1.4684																		GOTERM_BP_DIRECT	GO:0019065~receptor-mediated endocytosis of virus by host cell	3	0.436047	0.0425466	DPP4, CTSL, CAV2	656	10	19462	8.9003	1	0.908968	0.897498
TUBB2B	0.841251	COL18A1	-1.0503																		GOTERM_BP_DIRECT	GO:0019731~antibacterial humoral response	7	1.01744	0.0427244	IGHG3, IGHG4, H2BC12L, SEMG2, SLPI, IGHA1, LTF	656	76	19462	2.73255	1	0.908968	0.897498
MAP1B	0.862039	TSKU	-1.07457																		GOTERM_BP_DIRECT	GO:0006986~response to unfolded protein	6	0.872093	0.0451638	HSPB1, DNAJB9, HSPA2, TOR1B, UBE2J2, THBS1	656	58	19462	3.06907	1	0.953906	0.941869
H1-3	1.40837	NID2	-1.77658																		GOTERM_BP_DIRECT	GO:0034622~cellular macromolecular complex assembly	4	0.581395	0.0454384	FGB, FGA, FGG, PDE4DIP	656	24	19462	4.94461	1	0.953906	0.941869
NFIC	0.79074	STS	-1.48433																		GOTERM_BP_DIRECT	GO:0071320~cellular response to cAMP	6	0.872093	0.0480381	CPS1, GPD1, AKAP7, CYP1B1, PKD2, FBP1	656	59	19462	3.01705	1	0.977221	0.96489
SLC2A1	1.06928	HSPG2	-1.38951																		GOTERM_BP_DIRECT	GO:0009612~response to mechanical stimulus	6	0.872093	0.0480381	COL1A1, POSTN, MAP1B, TNC, CHI3L1, THBS1	656	59	19462	3.01705	1	0.977221	0.96489
H2AZ2	0.857483	DSG1	-0.88492																		GOTERM_BP_DIRECT	GO:0006631~fatty acid metabolic process	8	1.16279	0.0495623	GNPAT, ASAH1, ACOX2, MSMO1, CROT, HADH, LIPA, AACS	656	99	19462	2.39739	1	0.977221	0.96489
H4C16	0.828847	LAMB1	-1.31819																		GOTERM_BP_DIRECT	GO:0042246~tissue regeneration	4	0.581395	0.0503854	MDK, CPQ, PLG, APOA5	656	25	19462	4.74683	1	0.977221	0.96489
H2BC12L	0.872385	LAMC1	-1.42251																		GOTERM_BP_DIRECT	GO:0010596~negative regulation of endothelial cell migration	4	0.581395	0.0503854	SP100, APOH, APOE, THBS1	656	25	19462	4.74683	1	0.977221	0.96489
H3C3	1.16409	GSDMA	-0.874798																		GOTERM_BP_DIRECT	GO:0051000~positive regulation of nitric-oxide synthase activity	4	0.581395	0.0503854	SCARB1, NOS1AP, APOE, INS	656	25	19462	4.74683	1	0.977221	0.96489
H2AC7	1.02068	FLG	-0.810932																		GOTERM_BP_DIRECT	GO:0051775~response to redox state	3	0.436047	0.0508648	SELENOS, RNF7, SLC7A11	656	11	19462	8.09119	1	0.977221	0.96489
MAPK4	1.15631	KRT2	-1.32045																		GOTERM_BP_DIRECT	GO:0010038~response to metal ion	3	0.436047	0.0508648	MT1X, HMGCS2, NDRG1	656	11	19462	8.09119	1	0.977221	0.96489
ARID4B	0.716011	RSPRY1	-1.30686																		GOTERM_BP_DIRECT	GO:0032680~regulation of tumor necrosis factor production	3	0.436047	0.0508648	SIRPA, CD47, LTF	656	11	19462	8.09119	1	0.977221	0.96489
HMGA2	0.832778	ORM1	-1.42614																		GOTERM_BP_DIRECT	GO:0032964~collagen biosynthetic process	3	0.436047	0.0508648	COL1A1, COL5A1, ARG1	656	11	19462	8.09119	1	0.977221	0.96489
C6ORF89	0.690489	EMP2	-1.3488																		GOTERM_BP_DIRECT	GO:0038063~collagen-activated tyrosine kinase receptor signaling pathway	3	0.436047	0.0508648	COL1A1, COL4A2, COL4A1	656	11	19462	8.09119	1	0.977221	0.96489
MT-CO1	0.738053	MAU2	-1.19728																		GOTERM_BP_DIRECT	GO:0045922~negative regulation of fatty acid metabolic process	3	0.436047	0.0508648	UGT1A4, UGT1A6, INS	656	11	19462	8.09119	1	0.977221	0.96489
DDX19B	1.26624	GTPBP3	-1.31478																		GOTERM_BP_DIRECT	GO:0033539~fatty acid beta-oxidation using acyl-CoA dehydrogenase	3	0.436047	0.0508648	GCDH, ACAD11, ACADS	656	11	19462	8.09119	1	0.977221	0.96489
RTN1	0.638169	GATM	-1.41605																		GOTERM_BP_DIRECT	GO:0071803~positive regulation of podosome assembly	3	0.436047	0.0508648	FSCN1, LCP1, ARHGEF5	656	11	19462	8.09119	1	0.977221	0.96489
CYFIP2	0.679124	COL12A1	-2.06952																		GOTERM_BP_DIRECT	GO:0072659~protein localization to plasma membrane	11	1.59884	0.0526646	CLN3, NHERF2, PACS1, FRMD8, EMP2, TTC7A, PDZK1, F11R, RAPGEF6, EPHA2, S100A10	656	165	19462	1.97785	1	1	0.987693
CRABP1	2.5425	FIBP	-1.86682																		GOTERM_BP_DIRECT	GO:0032355~response to estradiol	8	1.16279	0.0541429	COL1A1, POSTN, ANXA1, HPGD, MAP1B, ALDH1A2, CYP1B1, AGT	656	101	19462	2.34992	1	1	0.987693
BGN	0.93247	VWA1	-1.19494																		GOTERM_BP_DIRECT	GO:0009636~response to toxic substance	7	1.01744	0.0552734	PON3, DDC, CPS1, PON2, CYP1B1, SLC7A11, CLDN1	656	81	19462	2.56387	1	1	0.987693
GYS2	1.09309	ARG1	-1.43758																		GOTERM_BP_DIRECT	GO:0043547~positive regulation of GTPase activity	12	1.74419	0.0569783	BIN1, IQSEC1, CAV2, CHN2, ERBB2, RGN, PKP4, F11R, RAPGEF6, SOS2, S100A10, TGM2	656	190	19462	1.87375	1	1	0.987693
NCAM1	1.18087	ADH1C	-1.13241																		GOTERM_BP_DIRECT	GO:0009165~nucleotide biosynthetic process	3	0.436047	0.0597076	DCTD, ME1, TK2	656	12	19462	7.41692	1	1	0.987693
HDAC8	0.415337	CPS1	-0.825764																		GOTERM_BP_DIRECT	GO:0046931~pore complex assembly	3	0.436047	0.0597076	PDZD11, ADAM10, PLEKHA7	656	12	19462	7.41692	1	1	0.987693
C17ORF49	1.10575	SLC25A1	-0.780902																		GOTERM_BP_DIRECT	GO:0033540~fatty acid beta-oxidation using acyl-CoA oxidase	3	0.436047	0.0597076	ACOX2, CROT, ACAA1	656	12	19462	7.41692	1	1	0.987693
PHGDH	0.948918	RAB32	-0.712356																		GOTERM_BP_DIRECT	GO:0009313~oligosaccharide catabolic process	3	0.436047	0.0597076	HEXB, NEU1, CTBS	656	12	19462	7.41692	1	1	0.987693
PHF2	0.936984	NEU1	-1.05521																		GOTERM_BP_DIRECT	GO:0031076~embryonic camera-type eye development	3	0.436047	0.0597076	RDH10, ALDH1A2, NES	656	12	19462	7.41692	1	1	0.987693
MARCKS	0.826957	NHLRC3	-2.86891																		GOTERM_BP_DIRECT	GO:0090331~negative regulation of platelet aggregation	3	0.436047	0.0597076	SERPINE2, FGG, CD9	656	12	19462	7.41692	1	1	0.987693
THNSL1	0.848352	NSUN6	-1.00722																		GOTERM_BP_DIRECT	GO:0021670~lateral ventricle development	3	0.436047	0.0597076	CDK6, DNAH5, TSKU	656	12	19462	7.41692	1	1	0.987693
TMEM109	1.69795	POLG2	-0.929349																		GOTERM_BP_DIRECT	GO:0070831~basement membrane assembly	3	0.436047	0.0597076	LAMB1, LAMC1, MLF2	656	12	19462	7.41692	1	1	0.987693
ANXA13	2.53844	DOHH	-1.43177																		GOTERM_BP_DIRECT	GO:0071280~cellular response to copper ion	4	0.581395	0.0610233	MT2A, MT1G, MT1X, MT1E	656	27	19462	4.39521	1	1	0.987693
H1-5	1.25782	ARPC5L	-2.90356																		GOTERM_BP_DIRECT	GO:0006958~complement activation, classical pathway	9	1.30814	0.0628198	IGHG3, APCS, IGLL5, IGHG4, C9, CFI, SERPING1, IGHA1, CLU	656	126	19462	2.11912	1	1	0.987693
FABP3	0.496573	ORMDL3	-1.87921																		GOTERM_BP_DIRECT	GO:0019882~antigen processing and presentation	5	0.726744	0.063998	RAB32, RAB5B, CTSL, RAB27A, HLA-DRB1	656	45	19462	3.29641	1	1	0.987693
SYNGR1	0.445273	METTL2B	-2.36385																		GOTERM_BP_DIRECT	GO:0007566~embryo implantation	5	0.726744	0.063998	INTS1, FBLN1, EMP2, HSPG2, H3-3A	656	45	19462	3.29641	1	1	0.987693
COL1A1	0.118745	NUDCD3	-2.31414																		GOTERM_BP_DIRECT	GO:1904016~response to Thyroglobulin triiodothyronine	2	0.290698	0.0661796	GLB1, SLC2A1	656	2	19462	29.6677	1	1	0.987693
MRPL52	0.210339	TBCC	-1.24419																		GOTERM_BP_DIRECT	GO:0010124~phenylacetate catabolic process	2	0.290698	0.0661796	PON3, ACAA1	656	2	19462	29.6677	1	1	0.987693
NMT2	0.582478	IFNGR1	-1.05724																		GOTERM_BP_DIRECT	GO:0001887~selenium compound metabolic process	2	0.290698	0.0661796	SELENOP, SEPHS2	656	2	19462	29.6677	1	1	0.987693
CAVIN1	0.747815	FKBP11	-1.35318																		GOTERM_BP_DIRECT	GO:0070488~neutrophil aggregation	2	0.290698	0.0661796	S100A9, S100A8	656	2	19462	29.6677	1	1	0.987693
UQCC3	0.425787	S100A10	-0.525138																		GOTERM_BP_DIRECT	GO:1902998~positive regulation of neurofibrillary tangle assembly	2	0.290698	0.0661796	APOE, CLU	656	2	19462	29.6677	1	1	0.987693
PDLIM5	0.443059	FLG2	-1.0253																		GOTERM_BP_DIRECT	GO:0034014~response to triglyceride	2	0.290698	0.0661796	APOA4, HMGCS2	656	2	19462	29.6677	1	1	0.987693
PCSK6	0.164542	PGAM2	-0.532584																		GOTERM_BP_DIRECT	GO:0010902~positive regulation of very-low-density lipoprotein particle remodeling	2	0.290698	0.0661796	APOC2, APOA5	656	2	19462	29.6677	1	1	0.987693
FAM162A	0.408236	CFB	-0.745624																		GOTERM_BP_DIRECT	GO:0032653~regulation of interleukin-10 production	2	0.290698	0.0661796	CD47, HLA-DRB1	656	2	19462	29.6677	1	1	0.987693
SYNPO	0.188072	PDLIM2	-1.16397																		GOTERM_BP_DIRECT	GO:0071830~triglyceride-rich lipoprotein particle clearance	2	0.290698	0.0661796	APOE, LIPA	656	2	19462	29.6677	1	1	0.987693
PLEKHA6	0.0115796	HGD	-0.432405																		GOTERM_BP_DIRECT	GO:0071349~cellular response to interleukin-12	2	0.290698	0.0661796	SIRPA, CD47	656	2	19462	29.6677	1	1	0.987693
CMPK1	0.175527	CLDN1	-0.118462																		GOTERM_BP_DIRECT	GO:2000536~negative regulation of entry of bacterium into host cell	2	0.290698	0.0661796	ITGAV, KRT6A	656	2	19462	29.6677	1	1	0.987693
LSM5	0.510547	HADH	-0.603757																		GOTERM_BP_DIRECT	GO:0042340~keratan sulfate catabolic process	2	0.290698	0.0661796	GLB1, GNS	656	2	19462	29.6677	1	1	0.987693
KCMF1	0.280208	SDCBP2	-0.465627																		GOTERM_BP_DIRECT	GO:1903225~negative regulation of endodermal cell differentiation	2	0.290698	0.0661796	COL5A1, COL5A2	656	2	19462	29.6677	1	1	0.987693
LIPA	0.306127	TK2	-0.927199																		GOTERM_BP_DIRECT	GO:1902042~negative regulation of extrinsic apoptotic signaling pathway via death domain receptors	4	0.581395	0.0667025	FGB, FGA, TMBIM1, FGG	656	28	19462	4.23824	1	1	0.987693
COL2A1	0.393957	SERPIND1	-0.59936																		GOTERM_BP_DIRECT	GO:0065003~macromolecular complex assembly	10	1.45349	0.0671468	FGB, FGA, NHERF2, FGG, SLC2A1, PDE4DIP, CAPG, LAMC1, NDUFAF1, CLGN	656	150	19462	1.97785	1	1	0.987693
KRT6A	0.364628	MPC1	-1.02962																		GOTERM_BP_DIRECT	GO:0098609~cell-cell adhesion	12	1.74419	0.0679515	CYFIP2, CSTA, VNN1, ANXA1, DSG1, ITGAV, PKP4, ANXA9, F11R, PDLIM5, BAIAP2, DSC1	656	196	19462	1.81639	1	1	0.987693
SIAE	0.249523	ACADS	-0.318949																		GOTERM_BP_DIRECT	GO:0042311~vasodilation	5	0.726744	0.068313	CPS1, APOE, KNG1, AGT, INS	656	46	19462	3.22475	1	1	0.987693
GNS	0.563328	GPD1	-0.317393																		GOTERM_BP_DIRECT	GO:0022617~extracellular matrix disassembly	5	0.726744	0.068313	ADAM10, PLG, LCP1, CTSV, LAMC1	656	46	19462	3.22475	1	1	0.987693
HEXB	0.140336	SFXN5	-0.211856																		GOTERM_BP_DIRECT	GO:0033690~positive regulation of osteoblast proliferation	3	0.436047	0.0690305	ITGAV, CCN1, LTF	656	13	19462	6.84639	1	1	0.987693
GGH	0.103226	PYGL	-0.120827																		GOTERM_BP_DIRECT	GO:0006825~copper ion transport	3	0.436047	0.0690305	ATP7B, SLC31A1, COX17	656	13	19462	6.84639	1	1	0.987693
PRCP	0.513981	AGT	-0.585743																		GOTERM_BP_DIRECT	GO:0007005~mitochondrion organization	7	1.01744	0.0698278	RAB32, PRDX3, HMGCL, MARCKS, MTFP1, CAV2, LIPA	656	86	19462	2.41481	1	1	0.987693
PLG	0.379137	SCARB1	-0.57152																		GOTERM_BP_DIRECT	GO:0032760~positive regulation of tumor necrosis factor production	8	1.16279	0.0722018	AKAP12, ORM1, IFNGR1, FRMD8, OAS3, HSPB1, THBS1, CLU	656	108	19462	2.19761	1	1	0.987693
RAB27A	0.00923208	BAIAP2	-0.541519																		GOTERM_BP_DIRECT	GO:0008284~positive regulation of cell proliferation	26	3.77907	0.0727114	SLC35F6, COX17, TNC, THBS1, INS, CIAO1, DPP4, PRDX3, PURA, HMGN5, ERBB2, NAMPT, NACC1, BCL7B, S100A13, ITGAV, BRD9, TRPM4, KRT6A, CNBP, FN1, ADAM10, NAP1L1, EMP2, ALDH1A2, CD47	656	545	19462	1.41534	1	1	0.987693
RNF170	0.533277	SLC25A20	-0.552434																		GOTERM_BP_DIRECT	GO:0030216~keratinocyte differentiation	6	0.872093	0.0748366	FLG, CSTA, ASAH1, ANXA1, KRT10, EPHA2	656	67	19462	2.65681	1	1	0.987693
ATP5IF1	0.0679554	PAPSS2	-0.582672																		GOTERM_BP_DIRECT	GO:0006091~generation of precursor metabolites and energy	5	0.726744	0.0773798	GYS2, ATP5IF1, COX17, PHKB, CROT	656	48	19462	3.09038	1	1	0.987693
TAGLN3	0.462646	ANPEP	-0.957925																		GOTERM_BP_DIRECT	GO:0009615~response to virus	8	1.16279	0.0779443	ISG20, IFITM3, CDK6, IFNGR1, OAS3, HSPB1, HMGA2, CLU	656	110	19462	2.15765	1	1	0.987693
UCHL1	1.46702	LPGAT1	-0.380715																		GOTERM_BP_DIRECT	GO:1902430~negative regulation of beta-amyloid formation	4	0.581395	0.0787491	RTN1, BIN1, APOE, CLU	656	30	19462	3.95569	1	1	0.987693
FHL1	1.57176	HIRIP3	-0.724163																		GOTERM_BP_DIRECT	GO:0001935~endothelial cell proliferation	4	0.581395	0.0787491	SCARB1, CAV2, APOA1, LIPA	656	30	19462	3.95569	1	1	0.987693
SH3BGRL	1.33154	S100A6	-1.11354																		GOTERM_BP_DIRECT	GO:0034383~low-density lipoprotein particle clearance	3	0.436047	0.0787911	SCARB1, CES3, LIPA	656	14	19462	6.35736	1	1	0.987693
RIT1	1.13648	EZHIP	-0.419846																		GOTERM_BP_DIRECT	GO:0000050~urea cycle	3	0.436047	0.0787911	CPS1, ARG1, OTC	656	14	19462	6.35736	1	1	0.987693
SEMG2	1.02677	DSC1	-1.03334																		GOTERM_BP_DIRECT	GO:0015670~carbon dioxide transport	3	0.436047	0.0787911	HBG1, HBB, HBA2	656	14	19462	6.35736	1	1	0.987693
PTMA	1.1491	ADCK5	-0.723535																		GOTERM_BP_DIRECT	GO:0043536~positive regulation of blood vessel endothelial cell migration	5	0.726744	0.0821277	P2RX4, TMSB4X, HSPB1, PLG, THBS1	656	49	19462	3.02731	1	1	0.987693
POLE3	0.924892	HSDL2	-0.422578																		GOTERM_BP_DIRECT	GO:0034097~response to cytokine	5	0.726744	0.0821277	ITIH4, SP100, COL3A1, ALDH1A2, TIMP3	656	49	19462	3.02731	1	1	0.987693
CHCHD5	1.06568	LPCAT3	-0.575671																		GOTERM_BP_DIRECT	GO:0010043~response to zinc ion	4	0.581395	0.0851025	CPS1, ARG1, S100A8, OTC	656	31	19462	3.82809	1	1	0.987693
TTC33	1.2516	SLC17A5	-0.97745																		GOTERM_BP_DIRECT	GO:0070372~regulation of ERK1 and ERK2 cascade	4	0.581395	0.0851025	ERBB2, FN1, CCN1, EPHA2	656	31	19462	3.82809	1	1	0.987693
FUS	1.22015	TMEM230	-0.571121																		GOTERM_BP_DIRECT	GO:0009749~response to glucose	6	0.872093	0.0866072	GYS2, SELENOS, COL6A2, APOA2, COL6A3, THBS1	656	70	19462	2.54294	1	1	0.987693
H3Y2	1.11328	LMCD1	-0.623736																		GOTERM_BP_DIRECT	GO:0045471~response to ethanol	8	1.16279	0.0870427	ARSA, MT-ND4, HPGD, TNC, BAK1, HMGCS2, CLDN1, S100A8	656	113	19462	2.10037	1	1	0.987693
UBL7	1.36889	HMGCS2	-0.718715																		GOTERM_BP_DIRECT	GO:0046323~glucose import	3	0.436047	0.0889497	SLC2A1, SLC2A2, SLC2A3	656	15	19462	5.93354	1	1	0.987693
CRBN	0.840955	GSTA2	-2.01252																		GOTERM_BP_DIRECT	GO:1905907~negative regulation of amyloid fibril formation	3	0.436047	0.0889497	APOE, CLU, HSPG2	656	15	19462	5.93354	1	1	0.987693
PSIP1	0.94144	HPX	-1.35384																		GOTERM_BP_DIRECT	GO:0034116~positive regulation of heterotypic cell-cell adhesion	3	0.436047	0.0889497	FGB, FGA, FGG	656	15	19462	5.93354	1	1	0.987693
UNC119B	1.08461	LCP1	-1.06404																		GOTERM_BP_DIRECT	GO:0051149~positive regulation of muscle cell differentiation	3	0.436047	0.0889497	LAMA1, LAMB1, LAMC1	656	15	19462	5.93354	1	1	0.987693
RANBP6	1.04281	BIN1	-0.425158																		GOTERM_BP_DIRECT	GO:0030510~regulation of BMP signaling pathway	3	0.436047	0.0889497	XIAP, PCSK6, FSTL1	656	15	19462	5.93354	1	1	0.987693
NAP1L1	1.09644	S100A14	-1.83097																		GOTERM_BP_DIRECT	GO:0043392~negative regulation of DNA binding	4	0.581395	0.0916661	SP100, IFI16, HMGA2, RSF1	656	32	19462	3.70846	1	1	0.987693
EPHA2	1.06163	APOA4	-0.926776																		GOTERM_BP_DIRECT	GO:0015908~fatty acid transport	4	0.581395	0.0916661	FABP3, CRABP1, RBP1, CROT	656	32	19462	3.70846	1	1	0.987693
FOLR1	0.529539	S100A16	-0.659866																		GOTERM_BP_DIRECT	GO:0045907~positive regulation of vasoconstriction	4	0.581395	0.0916661	FGB, FGA, FGG, TRPM4	656	32	19462	3.70846	1	1	0.987693
C2ORF76	0.909189	FGB	-1.62365																		GOTERM_BP_DIRECT	GO:0030148~sphingolipid biosynthetic process	5	0.726744	0.0972019	CERS4, SPTLC3, ORMDL2, ORMDL3, SGPP1	656	52	19462	2.85266	1	1	0.987693
SEPSECS	0.662125	FAM151A	-1.28637																		GOTERM_BP_DIRECT	GO:0035461~vitamin transmembrane transport	2	0.290698	0.0976109	SCARB1, GC	656	3	19462	19.7785	1	1	0.987693
UTP23	0.969512	DDC	-1.07154																		GOTERM_BP_DIRECT	GO:0034447~very-low-density lipoprotein particle clearance	2	0.290698	0.0976109	APOC1, APOE	656	3	19462	19.7785	1	1	0.987693
BRAP	1.06025	CAV2	-1.0522																		GOTERM_BP_DIRECT	GO:0030421~defecation	2	0.290698	0.0976109	MDK, LIPA	656	3	19462	19.7785	1	1	0.987693
PWWP2A	0.75716	NAGPA	-2.49682																		GOTERM_BP_DIRECT	GO:0034371~chylomicron remodeling	2	0.290698	0.0976109	APOC2, APOA4	656	3	19462	19.7785	1	1	0.987693
CNBP	0.497491	C5ORF15	-0.734477																		GOTERM_BP_DIRECT	GO:1903052~positive regulation of proteolysis involved in cellular protein catabolic process	2	0.290698	0.0976109	ATP5IF1, RGN	656	3	19462	19.7785	1	1	0.987693
EXOG	0.773382	SAMHD1	-0.392076																		GOTERM_BP_DIRECT	GO:0055081~anion homeostasis	2	0.290698	0.0976109	CPS1, OTC	656	3	19462	19.7785	1	1	0.987693
MTMR14	1.09372	COMTD1	-0.685347																		GOTERM_BP_DIRECT	GO:1904237~positive regulation of substrate-dependent cell migration, cell attachment to substrate	2	0.290698	0.0976109	FN1, FBLN1	656	3	19462	19.7785	1	1	0.987693
RSF1	1.01978	GSTA1	-1.59626																		GOTERM_BP_DIRECT	GO:0030488~tRNA methylation	4	0.581395	0.0984325	METTL2B, WDR6, NSUN6, GTPBP3	656	33	19462	3.59608	1	1	0.987693
ORMDL2	0.566891	MYL3	-0.462069																		GOTERM_BP_DIRECT	GO:0035633~maintenance of permeability of blood-brain barrier	4	0.581395	0.0984325	NAGLU, LAMC1, F11R, CLDN1	656	33	19462	3.59608	1	1	0.987693
TOMM6	0.501824	KRT6B	-0.642055																		GOTERM_BP_DIRECT	GO:0001523~retinoid metabolic process	4	0.581395	0.0984325	ADH1B, RDH10, AKR1C4, DHRS3	656	33	19462	3.59608	1	1	0.987693
UBE2J2	0.367504	FGG	-1.57328																		GOTERM_BP_DIRECT	GO:0015671~oxygen transport	3	0.436047	0.0994683	HBG1, HBB, HBA2	656	16	19462	5.56269	1	1	0.987693
H3-3A	1.02529	AFP	-0.85141																		GOTERM_BP_DIRECT	GO:0043171~peptide catabolic process	3	0.436047	0.0994683	ENPEP, CPQ, ANPEP	656	16	19462	5.56269	1	1	0.987693
ANKRD44	0.520347	C12ORF75	-0.796129
CNOT4	0.663552	BDH1	-0.568381
NACC1	0.256753	ACOX2	-0.532692
INTS12	0.60124	AACS	-0.36576
ARHGEF5	0.547514	CHMP4A	-0.787489
MTG2	0.774286	HSPA12A	-0.665027
SEC14L1	0.944222	POTEJ	-0.307468
KIF20A	0.647042	RGN	-1.13554
ABHD6	0.645987	REEP6	-0.338829
POTEKP	0.440237	CHI3L1	-1.18061
FBXW11	0.781997	MLF2	-0.468374
HMGN5	1.31936	PDE5A	-0.616003
CACFD1	0.947042	ABRACL	-1.26245
HNRNPA0	1.11367	APOA1	-1.18041
SRSF6	0.988876	PTS	-0.946867
SPIN1	0.941475	ACAD11	-0.759023
MED27	0.82211	KRT77	-0.954995
CHRAC1	3.45077	S100A13	-1.15253
DNAJC30	0.292329	KPRP	-1.47135
RPL26L1	0.382722	PLA2G12B	-0.800371
TSPAN7	0.482273	PDZK1	-0.638028
ULK3	0.5282	CDC37L1	-0.83609
NDRG1	0.693577	F11R	-0.914239
ABCC10	0.305838	ENPEP	-0.775244
FSCN1	0.733275	STK11IP	-0.842267
CHN2	0.596096	MTRR	-0.559997
POU2F1	0.839456	PYM1	-1.29376
KDM3B	0.589655	CLK3	-0.797419
CNRIP1	1.58494	COQ3	-1.03428
NCALD	1.48955	CD302	-0.678437
EVL	1.8703	APOC2	-0.832613
CYP1B1	1.10832	RAB17	-0.596074
PLXND1	1.25982	SGPP1	-0.757309
DHX40	0.415829	MRPL28	-0.608141
TMEM68	0.419679	HABP2	-2.07763
IGHG3	0.541858	AOC3	-0.646426
TRPM4	0.371181	FSTL1	-0.617049
OAS3	1.01459	MDK	-1.51565
SP100	1.05097	APOE	-1.19849
AKAP12	1.08295	CLDN6	-1.35512
AGR2	1.09734	UPP1	-1.36843
CES3	1.42802	CLEC3B	-1.16192
DNAAF2	1.72507	PODXL	-1.34371
METTL26	1.06885	DMGDH	-1.43729
NDUFAF8	1.26227	PKD2	-0.986371
CAMKK2	1.26055	RNF113A	-1.14184
TRAFD1	0.927519	ISG20	-0.794237
RPRD2	1.41314	DAGLB	-0.803787
MT-ND4	0.772932	PAWR	-1.18916
DOCK5	0.713386	ANAPC4	-0.849047
LPIN2	0.297862	ITM2B	-0.816916
PLSCR1	0.533992	NDOR1	-0.541507
		BAK1	-1.16734
		TIMELESS	-0.755632
		TUBAL3	-0.890728
		DNAJB9	-0.85295
		CLU	-0.368
		FREM2	-0.609847
		BMP1	-0.65782
		PPIC	-0.42296
		TM4SF1	-0.412406
		MT1X	-0.705248
		SERPINA3	-0.998723
		XIAP	-0.747975
		MT1G	-0.991069
		PPCDC	-0.735662
		SLC4A2	-0.528561
		MON1B	-0.80275
		TGFBI	-1.77168
		CD9	-0.608176
		TGM2	-0.468011
		POSTN	-1.1197
		GDPGP1	-0.770366
		TOR1B	-0.759291
		DPH2	-0.691713
		ITGAV	-0.822798
		EBP	-1.06031
		DPYSL3	-1.01396
		MFGE8	-1.31593
		DPYS	-1.06799
		KRT10	-1.11133
		S100A2	-1.14369
		TAGLN	-1.04611
		FBP1	-1.13942
		UGT2B10	-1.29886
		ACAA1	-0.927538
		FGA	-2.16786
		MSMO1	-1.14358
		HSD11B1	-1.48587
		UGT1A6	-0.915
		AKR1C4	-0.964433
		AFTPH	-1.02067
		HDAC10	-1.546
		OARD1	-0.800668
		TNC	-2.42658
		FN1	-0.995736
		TMSB4X	-2.41976
		AMBP	-1.02107
		DOLPP1	-1.41157
		HEPACAM	-0.669963
		RPF2	-1.1088
		SELENOS	-1.53543
		THBS1	-1.49644
		CYP3A4	-1.39539
		SERINC3	-0.897203
		CYP3A7	-2.20413
		NDUFS7	-0.758434
		EMP3	-0.853856
		WDR6	-1.76552
		HTATIP2	-1.09891
		FTL	-1.62637
		LAMA1	-1.95454
		COL4A1	-1.55857
		COL4A2	-1.31833
		HPGD	-1.10224
		UGT1A4	-1.32108
		HLA-DRB1	-2.9759
		ADH1B	-1.10165
		HBB	-1.19996
		VNN1	-1.03347
		SURF4	-1.03629
		DNAJC12	-1.64486
		SPARC	-0.424139
		FBXL12	-0.359486
		TMEM165	-0.647762
		HSPA2	-0.298838
		DNAH5	-0.631121
		APOC1	-0.273037
		SEPHS2	-0.469738
		ATG2A	-0.331455
		CCNK	-0.422387
		FOXA2	-0.40971
		MRPL34	-0.341519
		FTH1	-0.967608
		FBLN1	-1.02334
		LUM	-1.10929
		FAM107B	-1.05341
		TASOR	-1.03488
		HBA2	-1.23931
		KIAA2013	-0.846005
		PRSS23	-1.55884
		OTC	-1.00193
		CSTA	-1.08245
		HP	-1.21245
		UXS1	-1.08577
		SECISBP2L	-1.01712
		SERPINE2	-0.490574
		SAP130	-1.44533
		MASTL	-0.194053
		CCN1	-1.12133
		BCL7B	-0.671321
		LAPTM4A	-0.666149
		CTSV	-1.51982
		COX17	-0.834912
		CEP83	-0.91215
		MRPL30	-1.15522
